# Supplementary material for: Range-Wide Sex-Chromosome Sequence Similarity Supports Occasional XY Recombination in European Tree Frogs (Hyla arborea)
Source: PLoS One. 2014 Jun 3;9(6):e97959. doi: 10.1371/journal.pone.0097959 (PMC4043726; doi:10.1371/journal.pone.0097959)
Supplement: Alignment S1 — Alignments of all three sequences markers (Ha-A103, Med15 and Smarcb1) are provided along with this paper as Supporting Information. (ZIP) [file pone.0097959.s002.zip]

Archive with 3 entries (3 files):
- Med15.fas
- SmarcB1.fas
- Ha-A103.fas
