# Supplementary material for: Range-Wide Sex-Chromosome Sequence Similarity Supports Occasional XY Recombination in European Tree Frogs (Hyla arborea)
Source: PLoS One. 2014 Jun 3;9(6):e97959. doi: 10.1371/journal.pone.0097959 (PMC4043726; doi:10.1371/journal.pone.0097959)
Supplement: Alignment S1 — Alignments of all three sequences markers (Ha-A103, Med15 and Smarcb1) are provided along with this paper as Supporting Information. (ZIP) [file pone.0097959.s002.zip › Med15.fas]

>1-F1a_4cl
CAGCGCATATTCACCGAATACAGCAGCAGCAG------CAACAACAACAACAACAACAAC
AA------CAGCAGCAGCAGCAGCAG------------------------------GTTA
TGCAACAGCCTATACAGCAACAGCAAATGCAGCAGCAGCCACAACAGGTAATGCAGCTCC
AGTTGCAGCAGCAGCAAGTGGCACAAAGTCAGCAGCAACTGCTTTCTACGCAGCCACAGA
CCCAGTCCCTGATACAACCAGGTCAGCCACTGCCGGGACAAATACCTTCTCAGGTTATGT
CTGTAACACTCACCCCGCAGCAACAGCAGCAACATCAGCTGAAGATAATACAGGTATTTA
TCTGCACATGGTGCTATTATGTACTTATTTTCTGTTTAGCAGTTTACTTGCAACATATTT
ATTTTCAATTTTAGCAGATTCGGGCAGTGCAAGCTCAGCAGCAAGCTCAGCAGCAAGTGC
AGGCGCAGCAGCAGGCACAGCAGCAGGCACAACAACAGGCACAACAGCAGGCTCAACAGG
TACAGCAAGCAGCTCAACAGGCTGCCCAGCAGGTGCAGCAGCAGGCAGCTCAGCAGCAGG
CAGCACAGGCTCACATGGCAGCTGCAGGGAACCAGGTTAGTTTCTGCAGCAGTTAAACAA
TGTTGTCTCTGCATGTTTTTTTG------TTTTTTTTTTCCTAACTGCAAAGCCACTTAA
AGCAGCATTGCAGGTTTATATTCAGATATTTCTTTAAACCCCCCGATATTTGCACCTTGC
TCAGATGGTTATTGGTATTTCACTTATTTTGCCCCTTTTAACTTGCACTGCTCCTTTAAT
TTGTGGTGTCTCTTGGTTTCTCTGTGGTGGGTGCAATAATAATGCCTGCTGGTTTTAGAG
AAGCTATGGTGGTTATTTCTGCAAAAACCCAGATATCTGAGTAACACAGCTCTACTACAA
TAAATGTACTGTGCTCCATAACATGAAAAAAGTACAACCTGTACAGTGAGGTG
>1-F1b_8cl
CAGCGCATATTCACCGAATACAGCAGCAGCAG------CAACAACAACAACAACAACAAC
AA------CAGCAGCAG---------CAACAA---CAGCAGCAGCAGCAGCAG---GTTA
TGCAACAGCCTATACAGCAACAGCAAATGCAGCAGCAGCCACAACAGGTAATGCAGCTCC
AGTTGCAGCAGCAGCAAGTGGCACAAAGTCAGCAGCAACTGCTTTCTACGCAGCCACAGA
CCCAGTCCCTGATACAACCAGGTCAGCCACTGCCGGGACAAATACCTTCTCAGGTTATGT
CTGTAACACTCACCCCGCAGCAACAGCAGCAACATCAGCTGAAGATAATACAGGTATTTA
TCTGCACATGGTGCTATTATGTACTTATTTTCTGTTTAGCAGTTTACTTGCAACATATTT
ATTTTCAATTTCAGCAGATTCGGGCAGTGCAAGCTCAGCAGCAAGCTCAGCAGCAAGTGC
AGGCGCAGCAGCAGGCACAGCAGCAGGCACAACAACAGGCACAACAGCAGGCTCAACAGG
TACAGCAAGCAGCTCAACAGGCTGCCCAGCAGGTGCAGCAGCAGGCAGCTCAGCAGCAGG
CAGCACAGGCTCACATGGCAGCTGCAGGGAACCAGGTTAGTTTCTGCAGCAGTTAAACAA
TGTTGTCTCTGCATGTTTTTTTG------TTTTTTTTTTCCTAACTGCAAAGCCACTTAA
AGCAGCATTGCAGGTTTATATTCAGATATTTCTTTAAACCCCCCGATATTTGCACCTTGC
TCAGATGGTTATTGGTATTTCACTTATTTTGCCCCTTTTAACTTGCACTGCTCCTTTAAT
TTGTGGTGTCTCTTGGTTTCTCTGTGGTGGGTGCAATAATAATGCCTGCTGGTTTTAGAG
AAGCTATGGTGGTTATTTCTGCAAAAACCCAGATATCTGAGTAACACAGCTCTACTACAA
TAAATGTACTGTGCTCCATAACATGAAAAAAGTACAACCTGTACAGTGAGGTG
>1-M2a_6cl
CAGCGCATATTCACCGAATACAGCAGCAGCAG------CAACAACAACAACAACAACAAC
AA------CAGCAGCAG---------CAACAA---CAGCAGCAGCAGCAGCAG---GTTA
TGCAACAGCCTATACAGCAACAGCAAATGCAGCAGCAGCCACAACAGGTAATGCAGCTCC
AGTTGCAGCAGCAGCAAGTGGCACAAAGTCAGCAGCAACTGCTTTCTACGCAGCCACAGA
CCCAGTCCCTGATACAACCAGGTCAGCCACTGCCGGGACAAATACCTTCTCAGGTTATGT
CTGTAACACTCACCCCGCAGCAACAGCAGCAACATCAGCTGAAGATAATACAGGTATTTA
TCTGCACATGGTGCTATTATGTACTTATTTTCTGTTTAGCAGTTTACTTGCAACATATTT
ATTTTCAATTTTAGCAGATTCGGGCAGTGCAAGCTCAGCAGCAAGCTCAGCAGCAAGTGC
AGGCGCAGCAGCAGGCACAGCAGCAGGCACAACAACAGGCACAACAGCAGGCTCAACAGG
TACAGCAAGCAGCTCAACAGGCTGCCCAGCAGGTGCAGCAGCAGGCAGCTCAGCAGCAGG
CAGCACAGGCTCACATGGCAGCTGCAGGGAACCAGGTTAGTTTCTGCAGCAGTTAAACAA
TGTTGTCTCTGCATGTTTTTTTG------TTTTTTTTTTCCTAACTGCAAAGCCACTTAA
AGCAGCATTGCAGGTTTATATTCAGATATTTCTTTAAACCCCCCGATATTTGCACCTTGC
TCAGATGGTTATTGGTATTTCACTTATTTTGCCCCTTTTAACTTGCACTGCTCCTTTAAT
TTGTGGTGTCTCTTGGTTTCTCTGTGGTGGGTGCAATAATAATGCCTGCTGGTTTTAGAG
AAGCTATGGTGGTTATTTCTGCAAAAACCCAGATATCTGAGTAACACAGCTCTACTACAA
TAAATGTACTGTGCTCCATAACATGAAAAAAGTACAACCTGTACAGTGAGGTG
>1-M2b_5cl
CAGCGCATATTCACCGAATACAGCAGCAGCAG------CAACAACAACAA----------
--------CAGCAGCAGCAG------CAACAA---CAGCAGCAGCAGCAGCAGCAGGTTA
TGCAACAGCCTATACAGCAACAGCAAATGCAGCAGCAGCCACAACAGGTAATGCAGCTCC
AGTTGCAGCAGCAGCAAGTGGCACAAAGTCAGCAGCAACTGCTTTCTACGCAGCCACAGA
CCCAGTCCCTGATACAACCAGGTCAGCCACTGCCGGGACAAATACCTTCTCAGGTTATGT
CTGTAACACTCACCCCGCAGCAACAGCAGCAACATCAGCTGAAGATAATACAGGTATTTA
TCTGCACATGGTGCTATTATGTACTTATTTTCTGTTTAGCAGTTTACTTGCAACATATTT
ATTTTCAATTTTAGCAGATTCGGGCAGTGCAAGCTCAGCAGCAAGCTCAGCAGCAAGTGC
AGGCGCAGCAGCAGGCACAGCAGCAGGCACAACAACAGGCACAACAGCAGGCTCAACAGG
TACAGCAAGCAGCTCAACAGGCTGCCCAGCAGGTGCAGCAGCAGGCAGCTCAGCAGCAGG
CAGCACAGGCTCACATGGCAGCTGCAGGGAACCAGGTTAGTTTCTGCAGCAGTTAAACAA
TGTTGTCTCTGCATGTTTTTTTG------TTTTTTTTTTCCTAACTGCAAAGCCACTTAA
AGCAGCATTGCAGGTTTATATTCAGATATTTCTTTAAACCCCCCGATATTTGCACCTTGC
TCAGATGGTTATTGGTATTTCACTTATTTTGCCCCTTTTAACTTGCACTGCTCCTTTAAT
TTGTGGTGTCTCTTGGTTTCTCTGTGGTGGGTGCAATAATAATGCCTGCTGGTTTTAGAG
AAGCTATGGTGGTTATTTCTGCAAAAACCCAGATATCTGAGTAACACAGCTCTACTACAA
TAAATGTACTGTGCTCCATAACATGAAAAAAGTACAACCTGTACAGTGAGGTG
>1-M3a_10cl
CAGCGCATATTCACCGAATACAGCAGCAGCAG------CAACAACAACAACAACAA----
--------CAGCAGCAGCAG------CAACAACAACAGCAGCAGCAGCAGCAG---GTTA
TGCAACAGCCTATACAGCAACAGCAAATGCAGCAGCAGCCACAACAGGTAATGCAGCTCC
AGTTGCAGCAGCAGCAAGTGGCACAAAGTCAGCAGCAACTGCTTTCTACGCAGCCACAGA
CCCAGTCCCTGATACAACCAGGTCAGCCACTGCCGGGACAAATACCTTCTCAGGTTATGT
CTGTAACACTCACCCCGCAGCAACAGCAGCAACATCAGCTGAAGATAATACAGGTATTTA
TCTGCACATGGTGCTATTATGTACTTATTTTCTGTTTAGCAGTTTACTTGCAACATATTT
ATTTTCAATTTTAGCAGATTCGGGCAGTGCAAGCTCAGCAGCAAGCTCAGCAGCAAGTGC
AGGCGCAGCAGCAGGCACAGCAGCAGGCACAACAACAGGCACAACAGCAGGCTCAACAGG
TACAGCAAGCAGCTCAACAGGCTGCCCAGCAGGTGCAGCAGCAGGCAGCTCAGCAGCAGG
CAGCACAGGCTCACATGGCAGCTGCAGGGAACCAGGTTAGTTTCTGCAGCAGTTAAACAA
TGTTGTCTCTGCATGTTTTTTTG------TTTTTTTTTTCCTAACTGCAAAGCCACTTAA
AGCAGCATTGCAGGTTTATATTCAGATATTTCTTTAAACCCCCCGATATTTGCACCTTGC
TCAGATGGTTATTGGTATTTCACTTATTTTGCCCCTTTTAACTTGCACTGCTCCTTTAAT
TTGTGGTGTCTCTTGGTTTCTCTGTGGTGGGTGCAATAATAATGCCTGCTGGTTTTAGAG
AAGCTATGGTGGTTATTTCTGCAAAAACCCAGATATCTGAGTAACACAGCTCTACTACAA
TAAATGTACTGTGCTCCATAACATGAAAAAAGTACAACCTGTACAGTGAGGTG
>1-M3b_4cl
CAGCGCATATTCACCGAATACAGCAGCAGCAG------CAACAACAACAACAACAACAAC
AACAA---CAGCAGCAG---------CAACAA---CAGCAGCAGCAGCAGCAG---GTTA
TGCAACAGCCTATACAGCAACAGCAAATGCAGCAGCAGCCACAACAGGTAATGCAGCTCC
AGTTGCAGCAGCAGCAAGTGGCACAAAGTCAGCAGCAACTGCTTTCTACGCAGCCACAGA
CCCAGTCCCTGATACAACCAGGTCAGCCACTGCCGGGACAAATACCTTCTCAGGTTATGT
CTGTAACACTCACCCCGCAGCAACAGCAGCAACATCAGCTGAAGATAATACAGGTATTTA
TCTGCACATGGTGCTATTATGTACTTATTTTCTGTTTAGCAGTTTACTTGCAACATATTT
ATTTTCAATTTTAGCAGATTCGGGCAGTGCAAGCTCAGCAGCAAGCTCAGCAGCAAGTGC
AGGCGCAGCAGCAGGCACAGCAGCAGGCACAACAACAGGCACAACAGCAGGCTCAACAGG
TACAGCAAGCAGCTCAACAGGCTGCCCAGCAGGTGCAGCAGCAGGCAGCTCAGCAGCAGG
CAGCACAGGCTCACATGGCAGCTGCAGGGAACCAGGTTAGTTTCTGCAGCAGTTAAACAA
TGTTGTCTCTGCATGTTTTTTTG------TTTTTTTTTTCCTAACTGCAAAGCCACTTAA
AGCAGCATTGCAGGTTTATATTCAGATATTTCTTTAAACCCCCCGATATTTGCACCTTGC
TCAGATGGTTATTGGTATTTCACTTATTTTGCCCCTTTTAACTTGCACTGCTCCTTTAAT
TTGTGGTGTCTCTTGGTTTCTCTGTGGTGGGTGCAATAATAATGCCTGCTGGTTTTAGAG
AAGCTATGGTGGTTATTTCTGCAAAAACCCAGATATCTGAGTAACACAGCTCTACTACAA
TAAATGTACTGTGCTCCATAACATGAAAAAAGTACAACCTGTACAGTGAGGTG
>2-M1a_7cl
CAGCGCATATTCACCGAATACAGCAGCAG---------CAACAACAACAACAACAACAA-
--------CAGCAGCAGCAG------CAACAA---CAGCAGCAGCAGCAGCAG---GTTA
TGCAACAGCCTATACAGCAACAGCAAATGCAGCAGCAGCCACAACAGGTAATGCAGCTCC
AGTTGCAGCAGCAGCAAGTGGCACAAAGTCAGCAGCAACTGCTTTCTACGCAGCCACAGA
CCCAGTCCCTGATACAACCAGGTCAGCCACTGCCGGGACAAATACCTTCTCAGGTTATGT
CTGTAACACTCACCCCGCAGCAACAGCAGCAACATCAGCTGAAGATAATACAGGTATTTA
TCTGCACATGGTGCTATTATGTACTTATTTTCTGTTTAGCAGTTTACTTGCAACATATTT
ATTTTCAATTTTAGCAGATTCGGGCAGTGCAAGCTCAGCAGCAAGCTCAGCAGCAAGTGC
AGGCGCAGCAGCAGGCACAGCAGCAGGCACAACAACAGGCACAACAGCAGGCTCAACAGG
TACAGCAAGCAGCTCAACAGGCTGCCCAGCAGGTGCAGCAGCAGGCAGCTCAGCAGCAGG
CAGCACAGGCTCACATGGCAGCTGCAGGGAACCAGGTTAGTTTCTGCAGCAGTTAAACAA
TGTTGTCTCTGCATGTTTTTTTG----TTTTTTTTTTTTCCTAACTGCAAAGCCACTTAA
AGCAGCATTGCAGGTTTATATTCAGATATTTCTTTAAACCCCCCGATATTTGCACCTTGC
TCAGATGGTTATTGGTATTTCACTTATTTTGCCCCTTTTAACTTGCACTGCTCCTTTAAT
TTGTGGTGTCTCTTGGTTTCTCTGTGGTGGGTGCAATAATAATGCCTGCTGGTTTTAGAG
AAGCTATGGTGGTTATTTCTGCAAAAACCCAGATATCTGAGTAACACAGCTCTACTACAA
TAAATGTACTGTGCTCCATAACATGAAAAAAGTACAACCTGTACAGTGAGGTG
>2-M1b_6cl
CAGCGCATATTCACCGAATACAGCAGCAGCAGCAG---CAACAACAACAACAA-------
--------CAGCAGCAGCAG------CAACAA---CAGCAGCAGCAGCAGCAG---GTTA
TGCAACAGCCTATACAGCAACAGCAAATGCAGCAGCAGCCACAACAGGTAATGCAGCTCC
AGTTGCAGCAGCAGCAAGTGGCACAAAGTCAGCAGCAACTGCTTTCTACGCAGCCACAGA
CCCAGTCCCTGATACAACCAGGTCAGCCACTGCCGGGACAAATACCTTCTCAGGTTATGT
CTGTAACACTCACCCCGCAGCAACAGCAGCAACATCAGCTGAAGATAATACAGGTATTTA
TCTGCACATGGTGCTATTATGTACTTATTTTCTGTTTAGCAGTTTACTTGCAACATATTT
ATTTTCAATTTTAGCAGATTCGGGCAGTGCAAGCTCAGCAGCAAGCTCAGCAGCAAGTGC
AGGCGCAGCAGCAGGCACAGCAGCAGGCACAACAACAGGCACAACAGCAGGCTCAACAGG
TACAGCAAGCAGCTCAACAGGCTGCCCAGCAGGTGCAGCAGCAGGCAGCTCAGCAGCAGG
CAGCACAGGCTCACATGGCAGCTGCAGGGAACCAGGTTAGTTTCTGCAGCAGTTAAACAA
TGTTGTCTCTGCATGTTTTTTT------TTTTTTTTTTTCCTAACTGCAAAGCCACTTAA
AGCAGCATTGCAGGTTTATATTCAGATATTTCTTTAAACCCCCCGATATTTGCACCTTGC
TCAGATGGTTATTGGTATTTCACTTATTTTGCCCCTTTTAACTTGCACTGCTCCTTTAAT
TTGTGGTGTCTCTTGGTTTCTCTGTGGTGGGTGCAATAATAATGCCTGCTGGTTTTAGAG
AAGCTATGGTGGTTATTTCTGCAAAAACCCAGATATCTGAGTAACACAGCTCTACTACAA
TAAATGTAC----ATGAAAAACATGAAAAAAGTACAACCTGTACAGTGAGGTG
>3-M2a_7cl
CAGCGCATATTCACCGAATACAGCAGCAGCAG------CAACAACAACAACAA-------
--------CAGCAGCAGCAG------CAACAA---CAGCAGCAGCAGCAGCAG---GTTA
TGCAACAGCCTATACAGCAACAGCAAATGCAGCAGCAGCCACAACAGGTAATGCAGCTCC
AGTTGCAGCAGCAGCAAGTGGCACAAAGTCAGCAGCAACTGCTTTCTACGCAGCCACAGA
CCCAGTCCCTGATACAACCAGGTCAGCCACTGCCGGGACAAATACCTTCTCAGGTTATGT
CTGTAACACTCACCCCGCAGCAACAGCAGCAACATCAGCTGAAGATAATACAGGTATTTA
TCTGCACATGGTGCTATTATGTACTTATTTTCTGTTTAGCAGTTTACTTGCAACATATTT
ATTTTCAATTTTAGCAGATTCGGGCAGTGCAAGCTCAGCAGCAAGCTCAGCAGCAAGTGC
AGGCGCAGCAGCAGGCACAGCAGCAGGCACAACAACAGGCACAACAGCAGGCTCAACAGG
TACAGCAAGCAGCTCAACAGGCTGCCCAGCAGGTGCAGCAGCAGGCAGCTCAGCAGCAGG
CAGCACAGGCTCACATGGCAGCTGCAGGGAACCAGGTTAGTTTCTGCAGCAGTTAAACAA
TGTTGTCTCTGCATGTTTTTTTG------TTTTTTTTTTCCTAACTGCAAAGCCACTTAA
AGCAGCATTGCAGGTTTATATTCAGATATTTCTTTAAACCCCCCGATATTTGCACCTTGC
TCAGATGGTTATTGGTATTTCACTTATTTTGCCCCTTTTAACTTGCACTGCTCCTTTAAT
TTGTGGTGTCTCTTGGTTTCTCTGTGGTGGGTGCAATAATAATGCCTGCTGGTTTTAGAG
AAGCTATGGTGGTTATTTCTGCAAAAACCCAGATATCTGAGTAACACAGCTCTACTACAA
TAAATGTACTGTGCTCCATAACATGAAAAAAGTACAACCTGTACAGTGAGGTG
>3-M2b_5cl
CAGCGCATATTCACCGAATACAGCAGCAGCAG------CAACAACAACAACAACAA----
--------CAGCAGCAGCAG------CAACAA---CAGCAGCAGCAGCAGCAG---GTTA
TGCAACAGCCTATACAGCAACAGCAAATGCAGCAGCAGCCACAACAGGTAATGCAGCTCC
AGTTGCAGCAGCAGCAAGTGGCACAAAGTCAGCAGCAACTGCTTTCTACGCAGCCACAGA
CCCAGTCCCTGATACAACCAGGTCAGCCACTGCCGGGACAAATACCTTCTCAGGTTATGT
CTGTAACACTCACCCCGCAGCAACAGCAGCAACATCAGCTGAAGATAATACAGGTATTTA
TCTGCACATGGTGCTATTATGTACTTATTTTCTGTTTAGCAGTTTACTTGCAACATATTT
ATTTTCAATTTTAGCAGATTCGGGCAGTGCAAGCTCAGCAGCAAGCTCAGCAGCAAGTGC
AGGCGCAGCAGCAGGCACAGCAGCAGGCACAACAACAGGCACAACAGCAGGCTCAACAGG
TACAGCAAGCAGCTCAACAGGCTGCCCAGCAGGTGCAGCAGCAGGCAGCTCAGCAGCAGG
CAGCACAGGCTCACATGGCAGCTGCAGGGAACCAGGTTAGTTTCTGCAGCAGTTAAACAA
TGTTGTCTCTGCATGTTTTTTTG------TTTTTTTTTTCCTAACTGCAAAGCCACTTAA
AGCAGCATTGCAGGTTTATATTCAGATATTTCTTTAAACCCCCCGATATTTGCACCTTGC
TCAGATGGTTATTGGTATTTCACTTATTTTGCCCCTTTTAACTTGCACTGCTCCTTTAAT
TTGTGGTGTCTCTTGGTTTCTCTGTGGTGGGTGCAATAATAATGCCTGCTGGTTTTAGAG
AAGCTATGGTGGTTATTTCTGCAAAAACCCAGATATCTGAGTAACACAGCTCTACTACAA
TAAATGTACTGTGCTCCATAACATGAAAAAAGTACAACCTGTACAGTGAGGTG
>3-M3a_8cl
CAGCGCATATTCACCGAATACAGCAGCAG---------CAACAACAACAACAACAACAAC
AACAA---CAGCAGCAG---------CAACAA---CAGCAGCAGCAGCAGCAG---GTTA
TGCAACAGCCTATACAGCAACAGCAAATGCAGCAGCAGCCACAACAGGTAATGCAGCTCC
AGTTGCAGCAGCAGCAAGTGGCACAAAGTCAGCAGCAACTGCTTTCTACGCAGCCACAGA
CCCAGTCCCTGATACAACCAGGTCAGCCACTGCCGGGACAAATACCTTCTCAGGTTATGT
CTGTAACACTCACCCCGCAGCAACAGCAGCAACATCAGCTGAAGATAATACAGGTATTTA
TCTGCACATGGTGCTATTATGTACTTATTTTCTGTTTAGCAGTTTACTTGCAACATATTT
ATTTTCAATTTTAGCAGATTCGGGCAGTGCAAGCTCAGCAGCAAGCTCAGCAGCAAGTGC
AGGCGCAGCAGCAGGCACAGCAGCAGGCACAACAACAGGCACAACAGCAGGCTCAACAGG
TACAGCAAGCAGCTCAACAGGCTGCCCAGCAGGTGCAGCAGCAGGCAGCTCAGCAGCAGG
CAGCACAGGCTCACATGGCAGCTGCAGGGAACCAGGTTAGTTTCTGCAGCAGTTAAACAA
TGTTGTCTCTGCATGTTTTTTTG------TTTTTTTTTTCCTAACTGCAAAGCCACTTAA
AGCAGCATTGCAGGTTTATATTCAGATATTTCTTTAAACCCCCCGATATTTGCACCTTGC
TCAGATGGTTATTGGTATTTCACTTATTTTGCCCCTTTTAACTTGCACTGCTCCTTTAAT
TTGTGGTGTCTCTTGGTTTCTCTGTGGTGGGTGCAATAATAATGCCTGCTGGTTTTAGAG
AAGCTATGGTGGTTATTTCTGCAAAAACCCAGATATCTGAGTAACACAGCTCTACTACAA
TAAATGTACTGTGCTCCATAACATGAAAAAAGTACAACCTGTACAGTGAGGTG
>3-M3b_3cl
CAGCGCATATTCACCGAATACAGCAGCAGCAG------CAACAACAACAACAA-------
--------CAGCAGCAG---------CAACAA---CAGCAGCAGCAGCAGCAG---GTTA
TGCAACAGCCTATACAGCAACAGCAAATGCAGCAGCAGCCACAACAGGTAATGCAGCTCC
AGTTGCAGCAGCAGCAAGTGGCACAAAGTCAGCAGCAACTGCTTTCTACGCAGCCACAGA
CCCAGTCCCTGATACAACCAGGTCAGCCACTGCCGGGACAAATACCTTCTCAGGTTATGT
CTGTAACACTCACCCCGCAGCAACAGCAGCAACATCAGCTGAAGATAATACAGGTATTTA
TCTGCACATGGTGCTATTATGTACTTATTTTCTGTTTAGCAGTTTACTTGCAACATATTT
ATTTTCAATTTTAGCAGATTCGGGCAGTGCAAGCTCAGCAGCAAGCTCAGCAGCAAGTGC
AGGCGCAGCAGCAGGCACAGCAGCAGGCACAACAACAGGCACAACAGCAGGCTCAACAGG
TACAGCAAGCAGCTCAACAGGCTGCCCAGCAGGTGCAGCAGCAGGCAGCTCAGCAGCAGG
CAGCACAGGCTCACATGGCAGCTGCAGGGAACCAGGTTAGTTTCTGCAGCAGTTAAACAA
TGTTGTCTCTGCATGTTTTTTTG------TTTTTTTTTTCCTAACTGCAAAGCCACTTAA
AGCAGCATTGCAGGTTTATATTCAGATATTTCTTTAAACCCCCCGATATTTGCACCTTGC
TCAGATGGTTATTGGTATTTCACTTATTTTGCCCCTTTTAACTTGCACTGCTCCTTTAAT
TTGTGGTGTCTCTTGGTTTCTCTGTGGTGGGTGCAATAATAATGCCTGCTGGTTTTAGAG
AAGCTATGGTGGTTATTTCTGCAAAAACCCAGATATCTGAGTAACACAGCTCTACTACAA
TAAATGTACTGTGCTCCATAACATGAAAAAAGTACAACCTGTACAGTGAGGTG
>4-F1a_2cl
CAGCGCATATTCACCGAATACAGCAGCAGCAG------CAACAACAA-------------
--------CAGCAGCAGCAGCAG---CAACAA---CAGCAGCAGCAGCAGCAG---GTTA
TGCAACAGCCTATACAGCAACAGCAAATGCAGCAGCAGCCACAACAGGTAATGCAGCTCC
AGTTGCAGCAGCAGCAAGTGGCACAAAGTCAGCAGCAACTGCTTTCTACGCAGCCACAGA
CCCAGTCCCTGATACAACCAGGTCAGCCACTGCCGGGACAAATACCTTCTCAGGTTATGT
CTGTAACACTCACCCCGCAGCAACAGCAGCAACATCAGCTGAAGATAATACAGGTATTTA
TCTGCACATGGTGCTATTATGTACTTATTTTCTGTTTAGCAGTTTACTTGCAACATATTT
ATTTTCAATTTTAGCAGATTCGGGCAGTGCAAGCTCAGCAGCAAGCTCAGCAGCAAGTGC
AGGCGCAGCAGCAGGCACAGCAGCAGGCACAACAACAGGCACAACAGCAGGCTCAACAGG
TACAGCAAGCAGCTCAACAGGCTGCCCAGCAGGTGCAGCAGCAGGCAGCTCAGCAGCAGG
CAGCACAGGCTCACATGGCAGCTGCAGGGAACCAGGTTAGTTTCTGCAGCAGTTAAACAA
TGTTGTCTCTGCATGTTTTTTT-TTA--TTTTTTTTTTTCCTAACTGCAAAGCCACTTAA
AGCAGCATTGCAGGTTTATATTCAGATATTTCTTTAAACCCCCCGATATTTGCACCTTGC
TCAGATGGTTATTGGTATTTCACTTATTTTGCCCCTTTTAACTTGCACTGCTCCTTTAAT
TTGTGGTGTCTCTTGGTTTCTCTGTGGTGGGTGCAATAATAATGCCTGCTGGTTTTAGAG
AAGCTATGGTGGTTATTTCTGCAAAAACCCAGATATCTGAGTAACACAGCTCTACTACAA
TAAATGTACTGTGCTCCATAACATGAAAAAAGTACAACCTGTACAGTGAGGTG
>4-F1b_3cl
CAGCGCATATTCACCGAATACAGCAGCAGCAGCAG---CAACAACAACAACAA-------
--------CAGCAGCAGCAG------CAACAA---CAGCAGCAGCAGCAGCAG---GTTA
TGCAACAGCCTATACAGCAACAGCAAATGCAGCAGCAGCCACAACAGGTAATGCAGCTCC
AGTTGCAGCAGCAGCAAGTGGCACAAAGTCAGCAGCAACTGCTTTCTACGCAGCCACAGA
CCCAGTCCCTGATACAACCAGGTCAGCCACTGCCGGGACAAATACCTTCTCAGGTTATGT
CTGTAACACTCACCCCGCAGCAACAGCAGCAACATCAGCTGAAGATAATACAGGTATTTA
TCTGCACATGGTGCTATTATGTACTTATTTTCTGTTTAGCAGTTTACTTGCAACATATTT
ATTTTCAATTTTAGCAGATTCGGGCAGTGCAAGCTCAGCAGCAAGCTCAGCAGCAAGTGC
AGGCGCAGCAGCAGGCACAGCAGCAGGCACAACAACAGGCACAACAGCAGGCTCAACAGG
TACAGCAAGCAGCTCAACAGGCTGCCCAGCAGGTGCAGCAGCAGGCAGCTCAGCAGCAGG
CAGCACAGGCTCACATGGCAGCTGCAGGGAACCAGGTTAGTTTCTGCAGCAGTTAAACAA
TGTTGTCTCTGCATGTTTTTTT---TTTTTTTTTTTTTTCCTAACTGCAAAGCCACTTAA
AGCAGCATTGCAGGTTTATATTCAGATATTTCTTTAAACCCCCCGATATTTGCACCTTGC
TCAGATGGTTATTGGTATTTCACTTATTTTGCCCCTTTTAACTTGCACTGCTCCTTTAAT
TTGTGGTGTCTCTTGGTTTCTCTGTGGTGGGTGCAATAATAATGCCTGCTGGTTTTAGAG
AAGCTATGGTGGTTATTTCTGCAAAAACCCAGATATCTGAGTAACACAGCTCTACTACAA
TAAATGTAC----ATGAAAAACATGAAAAAAGTACAACCTGTACAGTGAGGTG
>5-F1a_6cl
CAGCGCATATTCACCGAATACAGCAGCAGCAGCAGCAGCAACAA----------------
--------CAGCAGCAGCAGCAG---CAACAA---CAGCAGCAGCAGCAG------GTTA
TGCAACAGCCTATACAGCAACAGCAAATGCAGCAGCAGCCACAACAGGTAATGCAGCTCC
AGTTGCAGCAGCAGCAAGTGGCACAAAGTCAGCAGCAACTGCTTTCTACGCAGCCACAGA
CCCAGTCCCTGATACAACCAGGTCAGCCACTGCCGGGACAAATACCTTCTCAGGTTATGT
CTGTAACACTCACCCCGCAGCAACAGCAGCAACATCAGCTGAAGATAATACAGGTATTTA
TCTGCACATGGTGCTATTATGTACTTATTTTCTGTTTAGCAGTTTACTTGCAACATATTT
ATTTTCAATTTTAGCAGATTCGGGCAGTGCAAGCTCAGCAGCAAGCTCAGCAGCAAGTGC
AGGCGCAGCAGCAGGCACAGCAGCAGGCACAACAACAGGCACAACAGCAGGCTCAACAGG
TACAGCAAGCAGCTCAACAGGCTGCCCAGCAGGTGCAGCAGCAGGCAGCTCAGCAGCAGG
CAGCACAGGCTCACATGGCAGCTGCAGGGAACCAGGTTAGTTTCTGCAGCAGTTAAACAA
TGTTGTCTCTGCATGTTTT---G-------TTTTTTTTTCCTAACTGCAAAGCCACTTAA
AGCAGCATTGCAGGTTTATATTCAGATATTTCTTTAAACCCCCCGATATTTGCACCTTGC
TCAGATGGTTATTGGTATTTCACTTATTTTGCCCCTTTTAACTTGCACTGCTCCTTTAAT
TTGTGGTGTCTCTTGGTTTCTCTGTGGTGGGTGCAATAATAATGCCTGCTGGTTTTAGAG
AAGCTATGGTGGTTATTTCTGCAAAAACCCAGATATCTGAGTAACACAGCTCTACTACAA
TAAATGTACTGTGCTCCATAACATGAAAAAAGTACAACCTGTACAGTGAGGTG
>5-F1b_1cl
CAGCGCATATTCACCGAATACAGCAGCAG---------CAACAACAACAACAACAA----
--------CAGCAGCAGCAG------CAACAA---CAGCAGCAGCAGCAGCAG---GTTA
TGCAACAGCCTATACAGCAACAGCAAATGCAGCAGCAGCCACAACAGGTAATGCAGCTCC
AGTTGCAGCAGCAGCAAGTGGCACAAAGTCAGCAGCAACTGCTTTCTACGCAGCCACAGA
CCCAGTCCCTGATACAACCAGGTCAGCCACTGCCGGGACAAATACCTTCTCAGGTTATGT
CTGTAACACTCACCCCGCAGCAACAGCAGCAACATCAGCTGAAGATAATACAGGTATTTA
TCTGCACATGGTGCTATTATGTACTTATTTTCTGTTTAGCAGTTTACTTGCAACATATTT
ATTTTCAATTTTAGCAGATTCGGGCAGTGCAAGCTCAGCAGCAAGCTCAGCAGCAAGTGC
AGGCGCAGCAGCAGGCACAGCAGCAGGCACAACAACAGGCACAACAGCAGGCTCAACAGG
TACAGCAAGCAGCTCAACAGGCTGCCCAGCAGGTGCAGCAGCAGGCAGCTCAGCAGCAGG
CAGCACAGGCTCACATGGCAGCTGCAGGGAACCAGGTTAGTTTCTGCAGCAGTTAAACAA
TGTTGTCTCTGCATGTTTTTTT----TTTTTTTTTTTTT--TAACTGCAAAGCCACTTAA
AGCAGCATTGCAGGTTTATATTCAGATATTTCTTTAAACCCCCCGATATTTGCACCTTGC
TCAGATGGTTATTGGTATTTCACTTATTTTGCCCCTTTTAACTTGCACTGCTCCTTTAAT
TTGTGGTGTCTCTTGGTTTCTCTGTGGTGGGTGCAATAATAATGCCTGCTGGTTTTAGAG
AAGCTATGGTGGTTATTTCTGCAAAAACCCAGATATCTGAGTAACACAGCTCTACTACAA
TAAATGTACTGTGCTCCATAACATGAAAAAAGTACAACCTGTACAGTGAGGTG
>5-M2a_4cl
CAGCGCATATTCACCGAATACAGCAGCAGCAG------CAACAACAACAACAACAA----
--------CAGCAGCAG---------CAACAACAACAGCAGCAGCAG---------GTTA
TGCAACAGCCTATACAGCAACAGCAAATGCAGCAGCAGCCACAACAGGTAATGCAGCTCC
AGTTGCAGCAGCAGCAAGTGGCACAAAGTCAGCAGCAACTGCTTTCTACGCAGCCACAGA
CCCAGTCCCTGATACAACCAGGTCAGCCACTGCCGGGACAAATACCTTCTCAGGTTATGT
CTGTAACACTCACCCCGCAGCAACAGCAGCAACATCAGCTGAAGATAATACAGGTATTTA
TCTGCACATGGTGCTATTATGTACTTATTTTCTGTTTAGCAGTTTACTTGCAACATATTT
ATTTTCAATTTTAGCAGATTCGGGCAGTGCAAGCTCAGCAGCAAGCTCAGCAGCAAGTGC
AGGCGCAGCAGCAGGCACAGCAGCAGGCACAACAACAGGCACAACAGCAGGCTCAACAGG
TACAGCAAGCAGCTCAACAGGCTGCCCAGCAGGTGCAGCAGCAGGCAGCTCAGCAGCAGG
CAGCACAGGCTCACATGGCAGCTGCAGGGAACCAGGTTAGTTTCTGCAGCAGTTAAACAA
TGTTGTCTCTGCATGTTTTTTTG------TTTTTTTTTTCCTAACTGCAAAGCCACTTAA
AGCAGCATTGCAGGTTTATATTCAGATATTTCTTTAAACCCCCCGATATTTGCACCTTGC
TCAGATGGTTATTGGTATTTCACTTATTTTGCCCCTTTTAACTTGCACTGCTCCTTTAAT
TTGTGGTGTCTCTTGGTTTCTCTGTGGTGGGTGCAATAATAATGCCTGCTGGTTTTAGAG
AAGCTATGGTGGTTATTTCTGCAAAAACCCAGATATCTGAGTAACACAGCTCTACTACAA
TAAATGTACTGTGCTCCATAACATGAAAAAAGTACAACCTGTACAGTGAGGTG
>5-M2b_4cl
CAGCGCATATTCACCGAATACAGCAGCAGCAG------CAACAACAACAACAACAACAA-
--------CAGCAGCAG---------CAACAACAACAGCAGCAGCAGCAGCAG---GTTA
TGCAACAGCCTATACAGCAACAGCAAATGCAGCAGCAGCCACAACAGGTAATGCAGCTCC
AGTTGCAGCAGCAGCAAGTGGCACAAAGTCAGCAGCAACTGCTTTCTACGCAGCCACAGA
CCCAGTCCCTGATACAACCAGGTCAGCCACTGCCGGGACAAATACCTTCTCAGGTTATGT
CTGTAACACTCACCCCGCAGCAACAGCAGCAACATCAGCTGAAGATAATACAGGTATTTA
TCTGCACATGGTGCTATTATGTACTTATTTTCTGTTTAGCAGTTTACTTGCAACATATTT
ATTTTCAATTTTAGCAGATTCGGGCAGTGCAAGCTCAGCAGCAAGCTCAGCAGCAAGTGC
AGGCGCAGCAGCAGGCACAGCAGCAGGCACAA------------CAGCAGGCTCAACAGG
TACAGCAAGCAGCTCAACAGGCTGCCCAGCAGGTGCAGCAGCAGGCAGCTCAGCAGCAGG
CAGCACAGGCTCACATGGCAGCTGCAGGGAACCAGGTTAGTTTCTGCAGCAGTTAAACAA
TGTTGTCTCTGCATGTTTTTTTG------TTTTTTTTTTCCTAACTGCAAAGCCACTTAA
AGCAGCATTGCAGGTTTATATTCAGATATTTCTTTAAACCCCCCGATATTTGCACCTTGC
TCAGATGGTTATTGGTATTTCACTTATTTTGCCCCTTTTAACTTGCACTGCTCCTTTAAT
TTGTGGTGTCTCTTGGTTTCTCTGTGGTGGGTGCAATAATAATGCCTGCTGGTTTTAGAG
AAGCTATGGTGGTTATTTCTGCAAAAACCCAGATATCTGAGTAACACAGCTCTACTACAA
TAAATGTACTGTGCTCCATAACATGAAAAAAGTACAACCTGTACAGTGAGGTG
>5-M3a_5cl
CAGCGCATATTCACCGAATACAGCAGCAGCAGCAG---CAACAA----------------
--------CAGCAGCAGCAGCAG---CAACAA---CAGCAGCAGCAGCAG------GTTA
TGCAACAGCCTATACAGCAACAGCAAATGCAGCAGCAGCCACAACAGGTAATGCAGCTCC
AGTTGCAGCAGCAGCAAGTGGCACAAAGTCAGCAGCAACTGCTTTCTACGCAGCCACAGA
CCCAGTCCCTGATACAACCAGGTCAGCCACTGCCGGGACAAATACCTTCTCAGGTTATGT
CTGTAACACTCACCCCGCAGCAACAGCAGCAACATCAGCTGAAGATAATACAGGTATTTA
TCTGCACATGGTGCTATTATGTACTTATTTTCTGTTTAGCAGTTTACTTGCAACATATTT
ATTTTCAATTTTAGCAGATTCGGGCAGTGCAAGCTCAGCAGCAAGCTCAGCAGCAAGTGC
AGGCGCAGCAGCAGGCACAGCAGCAGGCACAACAACAGGCACAACAGCAGGCTCAACAGG
TACAGCAAGCAGCTCAACAGGCTGCCCAGCAGGTGCAGCAGCAGGCAGCTCAGCAGCAGG
CAGCACAGGCTCACATGGCAGCTGCAGGGAACCAGGTTAGTTTCTGCAGCAGTTAAACAA
TGTTGTCTCTGCATGTTTT---G-------TTTTTTTTTCCTAACTGCAAAGCCACTTAA
AGCAGCATTGCAGGTTTATATTCAGATATTTCTTTAAACCCCCCGATATTTGCACCTTGC
TCAGATGGTTATTGGTATTTCACTTATTTTGCCCCTTTTAACTTGCACTGCTCCTTTAAT
TTGTGGTGTCTCTTGGTTTCTCTGTGGTGGGTGCAATAATAATGCCTGCTGGTTTTAGAG
AAGCTATGGTGGTTATTTCTGCAAAAACCCAGATATCTGAGTAACACAGCTCTACTACAA
TAAATGTACTGTGCTCCATAACATGAAAAAAGTACAACCTGTACAGTGAGGTG
>5-M3b_7cl
CAGCGCATATTCACCGAATACAGCAGCAGCAGCAG---CAACAA----------------
--------CAGCAGCAG---------CAACAA---CAGCAGCAGCAGCAG------GTTA
TGCAACAGCCTATACAGCAACAGCAAATGCAGCAGCAGCCACAACAGGTAATGCAGCTCC
AGTTGCAGCAGCAGCAAGTGGCACAAAGTCAGCAGCAACTGCTTTCTACGCAGCCACAGA
CCCAGTCCCTGATACAACCAGGTCAGCCACTGCCGGGACAAATACCTTCTCAGGTTATGT
CTGTAACACTCACCCCGCAGCAACAGCAGCAACATCAGCTGAAGATAATACAGGTATTTA
TCTGCACATGGTGCTATTATGTACTTATTTTCTGTTTAGCAGTTTACTTGCAACATATTT
ATTTTCAATTTTAGCAGATTCGGGCAGTGCAAGCTCAGCAGCAAGCTCAGCAGCAAGTGC
AGGCGCAGCAGCAGGCACAGCAGCAGGCACAACAACAGGCACAACAGCAGGCTCAACAGG
TACAGCAAGCAGCTCAACAGGCTGCCCAGCAGGTGCAGCAGCAGGCAGCTCAGCAGCAGG
CAGCACAGGCTCACATGGCAGCTGCAGGGAACCAGGTTAGTTTCTGCAGCAGTTAAACAA
TGTTGTCTCTGCATGTTTT---G-------TTTTTTTTTCCTAACTGCAAAGCCACTTAA
AGCAGCATTGCAGGTTTATATTCAGATATTTCTTTAAACCCCCCGATATTTGCACCTTGC
TCAGATGGTTATTGGTATTTCACTTATTTTGCCCCTTTTAACTTGCACTGCTCCTTTAAT
TTGTGGTGTCTCTTGGTTTCTCTGTGGTGGGTGCAATAATAATGCCTGCTGGTTTTAGAG
AAGCTATGGTGGTTATTTCTGCAAAAACCCAGATATCTGAGTAACACAGCTCTACTACAA
TAAATGTACTGTGCTCCATAACATGAAAAAAGTACAACCTGTACAGTGAGGTG
>6-F2a_5cl
CAGCGCATATTCACCGAATACAGCAGCAGCAGCAG---CAACAA----------------
--------CAGCAGCAGCAGCAG---CAACAA---CAGCAGCAGCAGCAG------GTTA
TGCAACAGCCTATACAGCAACAGCAAATGCAGCAGCAGCCACAACAGGTAATGCAGCTCC
AGTTGCAGCAGCAGCAAGTGGCACAAAGTCAGCAGCAACTGCTTTCTACGCAGCCACAGA
CCCAGTCCCTGATACAACCAGGTCAGCCACTGCCGGGACAAATACCTTCTCAGGTTATGT
CTGTAACACTCACCCCGCAGCAACAGCAGCAACATCAGCTGAAGATAATACAGGTATTTA
TCTGCACATGGTGCTATTATGTACTTATTTTCTGTTTAGCAGTTTACTTGCAACATATTT
ATTTTCAATTTTAGCAGATTCGGGCAGTG------------CAAGCTCAGCAGCAAGTGC
AGGCGCAGCAGCAGGCACAGCAGCAGGCACAACAACAGGCACAACAGCAGGCTCAACAGG
TACAGCAAGCAGCTCAACAGGCTGCCCAGCAGGTGCAGCAGCAGGCAGCTCAGCAGCAGG
CAGCACAGGCTCACATGGCAGCTGCAGGGAACCAGGTTAGTTTCTGCAGCAGTTAAACAA
TGTTGTCTCTGCATGTTTT---G-------TTTTTTTTTCCTAACTGCAAAGCCACTTAA
AGCAGCATTGCAGGTTTATATTCAGATATTTCTTTAAACCCCCCGATATTTGCACCTTGC
TCAGATGGTTATTGGTATTTCACTTATTTTGCCCCTTTTAACTTGCACTGCTCCTTTAAT
TTGTGGTGTCTCTTGGTTTCTCTGTGGTGGGTGCAATAATAATGCCTGCTGGTTTTAGAG
AAGCTATGGTGGTTATTTCTGCAAAAACCCAGATATCTGAGTAACACAGCTCTACTACAA
TAAATGTACTGTGCTCCATAACATGAAAAAAGTACAACCTGTACAGTGAGGTG
>6-F2b_8cl
CAGCGCATATTCACCGAATACAGCAGCAG---------CAACAACAACAACAACAACAA-
--------CAGCAGCAGCAG------CAACAA---CAGCAGCAGCAGCAG------GTTA
TGCAACAGCCTATACAGCAACAGCAAATGCAGCAGCAGCCACAACAGGTAATGCAGCTCC
AGTTGCAGCAGCAGCAAGTGGCACAAAGTCAGCAGCAACTGCTTTCTACGCAGCCACAGA
CCCAGTCCCTGATACAACCAGGTCAGCCACTGCCGGGACAAATACCTTCTCAGGTTATGT
CTGTAACACTCACCCCGCAGCAACAGCAGCAACATCAGCTGAAGATAATACAGGTATTTA
TCTGCACATGGTGCTATTATGTACTTATTTTCTGTTTAGCAGTTTACTTGCAACATATTT
ATTTTCAATTTTAGCAGATTCGGGCAGTGCAAGCTCAGCAGCAAGCTCAGCAGCAAGTGC
AGGCGCAGCAGCAGGCACAGCAGCAGGCACAACAACAGGCACAACAGCAGGCTCAACAGG
TACAGCAAGCAGCTCAACAGGCTGCCCAGCAGGTGCAGCAGCAGGCAGCTCAGCAGCAGG
CAGCACAGGCTCACATGGCAGCTGCAGGGAACCAGGTTAGTTTCTGCAGCAGTTAAACAA
TGTTGTCTCTGCATGTTTTTTT-TTATTTTTATTTTTTTCCTAACTGCAAAGCCACTTAA
AGCAGCATTGCAGGTTTATATTCAGATATTTCTTTAAACCCCCCGATATTTGCACCTTGC
TCAGATGGTTATTGGTATTTCACTTATTTTGCCCCTTTTAACTTGCACTGCTCCTTTAAT
TTGTGGTGTCTCTTGGTTTCTCTGTGGTGGGTGCAATAATAATGCCTGCTGGTTTTAGAG
AAGCTATGGTGGTTATTTCTGCAAAAACCCAGATATCTGAGTAACACAGCTCTACTACAA
TAAATGTACTGTGCTCCATAACATGAAAAAAGTACAACCTGTACAGTGAGGTG
>6-M1a_3cl
CAGCGCATATTCACCGAATACAGCAGCAG---------CAACAACAACAACAACAA----
--------CAGCAGCAGCAG------CAACAA---CAGCAGCAGCAGCAGCAG---GTTA
TGCAACAGCCTATACAGCAACAGCAAATGCAGCAGCAGCCACAACAGGTAATGCAGCTCC
AGTTGCAGCAGCAGCAAGTGGCACAAAGTCAGCAGCAACTGCTTTCTACGCAGCCACAGA
CCCAGTCCCTGATACAACCAGGTCAGCCACTGCCGGGACAAATACCTTCTCAGGTTATGT
CTGTAACACTCACCCCGCAGCAACAGCAGCAACATCAGCTGAAGATAATACAGGTATTTA
TCTGCACATGGTGCTATTATGTACTTATTTTCTGTTTAGCAGTTTACTTGCAACATATTT
ATTTTCAATTTTAGCAGATTCGGGCAGTGCAAGCTCAGCAGCAAGCTCAGCAGCAAGTGC
AGGCGCAGCAGCAGGCACAGCAGCAGGCACAACAACAGGCACAACAGCAGGCTCAACAGG
TACAGCAAGCAGCTCAACAGGCTGCCCAGCAGGTGCAGCAGCAGGCAGCTCAGCAGCAGG
CAGCACAGGCTCACATGGCAGCTGCAGGGAACCAGGTTAGTTTCTGCAGCAGTTAAACAA
TGTTGTCTCTGCATGTTTTTTT------TTTTTTTTTTTCCTAACTGCAAAGCCACTTAA
AGCAGCATTGCAGGTTTATATTCAGATATTTCTTTAAACCCCCCGATATTTGCACCTTGC
TCAGATGGTTATTGGTATTTCACTTATTTTGCCCCTTTTAACTTGCACTGCTCCTTTAAT
TTGTGGTGTCTCTTGGTTTCTCTGTGGTGGGTGCAATAATAATGCCTGCTGGTTTTAGAG
AAGCTATGGTGGTTATTTCTGCAAAAACCCAGATATCTGAGTAACACAGCTCTACTACAA
TAAATGTACTGTGCTCCATAACATGAAAAAAGTACAACCTGTACAGTGAGGTG
>6-M1b_2cl
CAGCGCATATTCACCGAATACAGCAGCAG---------CAACAACAACAACAACAACAAC
AA------CAGCAGCAGCAG------CAACAA---CAGCAGCAGCAGCAG------GTTA
TGCAACAGCCTATACAGCAACAGCAAATGCAGCAGCAGCCACAACAGGTAATGCAGCTCC
AGTTGCAGCAGCAGCAAGTGGCACAAAGTCAGCAGCAACTGCTTTCTACGCAGCCACAGA
CCCAGTCCCTGATACAACCAGGTCAGCCACTGCCGGGACAAATACCTTCTCAGGTTATGT
CTGTAACACTCACCCCGCAGCAACAGCAGCAACATCAGCTGAAGATAATACAGGTATTTA
TCTGCACATGGTGCTATTATGTACTTATTTTCTGTTTAGCAGTTTACTTGCAACATATTT
ATTTTCAATTTTAGCAGATTCGGGCAGTGCAAGCTCAGCAGCAAGCTCAGCAGCAAGTGC
AGGCGCAGCAGCAGGCACAGCAGCAGGCACAACAACAGGCACAACAGCAGGCTCAACAGG
TACAGCAAGCAGCTCAACAGGCTGCCCAGCAGGTGCAGCAGCAGGCAGCTCAGCAGCAGG
CAGCACAGGCTCACATGGCAGCTGCAGGGAACCAGGTTAGTTTCTGCAGCAGTTAAACAA
TGTTGTCTCTGCATGTTTTTTT-TTATTTTTATTTTTTTCCTAACTGCAAAGCCACTTAA
AGCAGCATTGCAGGTTTATATTCAGATATTTCTTTAAACCCCCCGATATTTGCACCTTGC
TCAGATGGTTATTGGTATTTCACTTATTTTGCCCCTTTTAACTTGCACTGCTCCTTTAAT
TTGTGGTGTCTCTTGGTTTCTCTGTGGTGGGTGCAATAATAATGCCTGCTGGTTTTAGAG
AAGCTATGGTGGTTATTTCTGCAAAAACCCAGATATCTGAGTAACACAGGTCTACTACAA
TAAATGTACTGTGCTCCATAACATGAAAAAAGTACAACCTGTACAGTGAGGTG
>6-M2a_3cl
CAGCGCATATTCACCGAATACAGCAGCAGCAG------CAACAACAACAACAACAACAAC
AACAACAACAGCAGCAGCAG------CAACAA---CAGCAGCAGCAGCAG------GTTA
TGCAACAGCCTATACAGCAACAGCAAATGCAGCAGCAGCCACAACAGGTAATGCAGCTCC
AGTTGCAGCAGCAGCAAGTGGCACAAAGTCAGCAGCAACTGCTTTCTACGCAGCCACAGA
CCCAGTCCCTGATACAACCAGGTCAGCCACTGCCGGGACAAATACCTTCTCAGGTTATGT
CTGTAACACTCACCCCGCAGCAACAGCAGCAACATCAGCTGAAGATAATACAGGTATTTA
TCTGCACATGGTGCTATTATGTACTTATTTTCTGTTTAGCAGTTTACTTGCAACATATTT
ATTTTCAATTTTAGCAGATTCGGGCAGTGCAAGCTCAGCAGCAAGCTCAGCAGCAAGTGC
AGGCGCAGCAGCAGGCACAGCAGCAGGCACAACAACAGGCACAACAGCAGGCTCAACAGG
TACAGCAAGCAGCTCAACAGGCTGCCCAGCAGGTGCAGCAGCAGGCAGCTCAGCAGCAGG
CAGCACAGGCTCACATGGCAGCTGCAGGGAACCAGGTTAGTTTCTGCAGCAGTTAAACAA
TGTTGTCTCTGCATGTTTTTTT-TTATTTTTATTTTTTTCCTAACTGCAAAGCCACTTAA
AGCAGCATTGCAGGTTTATATTCAGATATTTCTTTAAACCCCCCGATATTTGCACCTTGC
TCAGATGGTTATTGGTATTTCACTTATTTTGCCCCTTTTAACTTGCACTGCTCCTTTAAT
TTGTGGTGTCTCTTGGTTTCTCTGTGGTGGGTGCAATAATAATGCCTGCTGGTTTTAGAG
AAGCTATGGTGGTTATTTCTGCAAAAACCCAGATATCTGAGTAACACAGGTCTACTACAA
TAAATGTACTGTGCTCCATAACATGAAAAAAGTACAACCTGTACAGTGAGGTG
>6-M2b_5cl
CAGCGCATATTCACCGAATACAGCAGCAGCAG------CAACAACAACAACAACAA----
--------CAGCAGCAGCAG------CAACAA---CAGCAGCAGCAGCAGCAG---GTTA
TGCAACAGCCTATACAGCAACAGCAAATGCAGCAGCAGCCACAACAGGTAATGCAGCTCC
AGTTGCAGCAGCAGCAAGTGGCACAAAGTCAGCAGCAACTGCTTTCTACGCAGCCACAGA
CCCAGTCCCTGATACAACCAGGTCAGCCACTGCCGGGACAAATACCTTCTCAGGTTATGT
CTGTAACACTCACCCCGCAGCAACAGCAGCAACATCAGCTGAAGATAATACAGGTATTTA
TCTGCACATGGTGCTATTATGTACTTATTTTCTGTTTAGCAGTTTACTTGCAACATATTT
ATTTTCAATTTTAGCAGATTCGGGCAGTGCAAGCTCAGCAGCAAGCTCAGCAGCAAGTGC
AGGCGCAGCAGCAGGCACAGCAGCAGGCACAACAACAGGCACAACAGCAGGCTCAACAGG
TACAGCAAGCAGCTCAACAGGCTGCCCAGCAGGTGCAGCAGCAGGCAGCTCAGCAGCAGG
CAGCACAGGCTCACATGGCAGCTGCAGGGAACCAGGTTAGTTTCTGCAGCAGTTAAACAA
TGTTGTCTCTGCATGTTTTTTTG------TTTTTTTTTTCCTAACTGCAAAGCCACTTAA
AGCAGCATTGCAGGTTTATATTCAGATATTTCTTTAAACCCCCCGATATTTGCACCTTGC
TCAGATGGTTATTGGTATTTCACTTATTTTGCCCCTTTTAACTTGCACTGCTCCTTTAAT
TTGTGGTGTCTCTTGGTTTCTCTGTGGTGGGTGCAATAATAATGCCTGCTGGTTTTAGAG
AAGCTATGGTGGTTATTTCTGCAAAAACCCAGATATCTGAGTAACACAGCTCTACTACAA
TAAATGTACTGTGCTCCATAACATGAAAAAAGTACAACCTGTACAGTGAGGTG
>8-M1a_6cl
CAGCGCATATTCACCGAATACAGCAGCAGCAG------CAACAACAACAACAACAA----
--------CAGCAGCAGCAG------CAACAA---CAGCAGCAGCAGCAGCAG---GTTA
TGCAACAGCCTATACAGCAACAGCAAATGCAGCAGCAGCCACAACAGGTAATGCAGCTCC
AGTTGCAGCAGCAGCAAGTGGCACAAAGTCAGCAGCAACTGCTTTCTACGCAGCCACAGA
CCCAGTCCCTGATACAACCAGGTCAGCCACTGCCGGGACAAATACCTTCTCAGGTTATGT
CTGTAACACTCACCCCGCAGCAACAGCAGCAACATCAGCTGAAGATAATACAGGTATTTA
TCTGCACATGGTGCTATTATGTACTTATTTTCTGTTTAGCAGTTTACTTGCAACATATTT
ATTTTCAATTTTAGCAGATTCGGGCAGTGCAAGCTCAGCAGCAAGCTCAGCAGCAAGTGC
AGGCGCAGCAGCAGGCACAGCAGCAGGCACAACAACAGGCACAACAGCAGGCTCAACAGG
TACAGCAAGCAGCTCAACAGGCTGCCCAGCAGGTGCAGCAGCAGGCAGCTCAGCAGCAGG
CAGCACAGGCTCACATGGCAGCTGCAGGGAACCAGGTTAGTTTCTGCAGCAGTTAAACAA
TGTTGTCTCTGCATGTTTTTTTG-------TTTTTTTTTCCTAACTGCAAAGCCACTTAA
AGCAGCATTGCAGGTTTATATTCAGATATTTCTTTAAACCCCCCGATATTTGCACCTTGC
TCAGATGGTTATTGGTATTTCACTTATTTTGCCCCTTTTAACTTGCACTGCTCCTTTAAT
TTGTGGTGTCTCTTGGTTTCTCTGTGGTGGGTGCAATAATAATGCCTGCTGGTTTTAGAG
AAGCTATGGTGGTTATTTCTGCAAAAACCCAGATATCTGAGTAACACAGCTCTACTACAA
TAAATGTACTGTGCTCCATAACATGAAAAAAGTACAACCTGTACAGTGAGGTG
>8-M1b_6cl
CAGCGCATATTCACCGAATACAGCAGCAG---------CAACAACAACAACAACAACAA-
--------CAGCAGCAGCAG------CAACAA---CAGCAGCAGCAGCAG------GTTA
TGCAACAGCCTATACAGCAACAGCAAATGCAGCAGCAGCCACAACAGGTAATGCAGCTCC
AGTTGCAGCAGCAGCAAGTGGCACAAAGTCAGCAGCAACTGCTTTCTACGCAGCCACAGA
CCCAGTCCCTGATACAACCAGGTCAGCCACTGCCGGGACAAATACCTTCTCAGGTTATGT
CTGTAACACTCACCCCGCAGCAACAGCAGCAACATCAGCTGAAGATAATACAGGTATTTA
TCTGCACATGGTGCTATTATGTACTTATTTTCTGTTTAGCAGTTTACTTGCAACATATTT
ATTTTCAATTTTAGCAGATTCGGGCAGTGCAAGCTCAGCAGCAAGCTCAGCAGCAAGTGC
AGGCGCAGCAGCAGGCACAGCAGCAGGCACAACAACAGGCACAACAGCAGGCTCAACAGG
TACAGCAAGCAGCTCAACAGGCTGCCCAGCAGGTGCAGCAGCAGGCAGCTCAGCAGCAGG
CAGCACAGGCTCACATGGCAGCTGCAGGGAACCAGGTTAGTTTCTGCAGCAGTTAAACAA
TGTTGTCTCTGCATGTTTTTTT-TTATTTTTATTTTTTTCCTAACTGCAAAGCCACTTAA
AGCAGCATTGCAGGTTTATATTCAGATATTTCTTTAAACCCCCCGATATTTGCACCTTGC
TCAGATGGTTATTGGTATTTCACTTATTTTGCCCCTTTTAACTTGCACTGCTCCTTTAAT
TTGTGGTGTCTCTTGGTTTCTCTGTGGTGGGTGCAATAATAATGCCTGCTGGTTTTAGAG
AAGCTATGGTGGTTATTTCTGCAAAAACCCAGATATCTGAGTAACACAGCTCTACTACAA
TAAATGTACTGTGCTCCATAACATGAAAAAAGTACAACCTGTACAGTGAGGTG
>9-F2a_3cl
CAGCGCATATTCACCGAATACAGCAGCAG---------CAACAACAACAACAACAACAA-
--------CAGCAGCAGCAG------CAACAA---CAGCAGCAGCAGCAG------GTTA
TGCAACAGCCTATACAGCAACAGCAAATGCAGCAGCAGCCACAACAGGTAATGCAGCTCC
AGTTGCAGCAGCAGCAAGTGGCACAAAGTCAGCAGCAACTGCTTTCTACGCAGCCACAGA
CCCAGTCCCTGATACAACCAGGTCAGCCACTGCCGGGACAAATACCTTCTCAGGTTATGT
CTGTAACACTCACCCCGCAGCAACAGCAGCAACATCAGCTGAAGATAATACAGGTATTTA
TCTGCACATGGTGCTATTATGTACTTATTTTCTGTTTAGCAGTTTACTTGCAACATATTT
ATTTTCAATTTTAGCAGATTCGGGCAGTGCAAGCTCAGCAGCAAGCTCAGCAGCAAGTGC
AGGCGCAGCAGCAGGCACAGCAGCAGGCACAACAACAGGCACAACAGCAGGCTCAACAGG
TACAGCAAGCAGCTCAACAGGCTGCCCAGCAGGTGCAGCAGCAGGCAGCTCAGCAGCAGG
CAGCACAGGCTCACATGGCAGCTGCAGGGAACCAGGTTAGTTTCTGCAGCAGTTAAACAA
TGTTGTCTCTGCATGTTTTTTT-TTATTTTTATTTTTTTCCTAACTGCAAAGCCACTTAA
AGCAGCATTGCAGGTTTATATTCAGATATTTCTTTAAACCCCCCGATATTTGCACCTTGC
TCAGATGGTTATTGGTATTTCACTTATTTTGCCCCTTTTAACTTGCACTGCTCCTTTAAT
TTGTGGTGTCTCTTGGTTTCTCTGTGGTGGGTGCAATAATAATGCCTGCTGGTTTTAGAG
AAGCTATGGTGGTTATTTCTGCAAAAACCCAGATATCTGAGTAACACAGCTCTACTACAA
TAAATGTACTGTGCTCCATAACATGAAAAAAGTACAACCTGTACAGTGAGGTG
>9-F2b_8cl
CAGCGCATATTCACCGAATACAGCAGCAG---------CAACAACAACAACAACAACAA-
--------CAGCAGCAGCAG------CAACAA---CAGCAGCAGCAGCAG------GTTA
TGCAACAGCCTATACAGCAACAGCAAATGCAGCAGCAGCCGCAACAGGTAATGCAGCTCC
AGTTGCAGCAGCAGCAAGTGGCACAAAGTCAGCAGCAACTGCTTTCTACGCAGCCACAGA
CCCAGTCCCTGATACAACCAGGTCAGCCACTGCCGGGACAAATACCTTCTCAGGTTATGT
CTGTAACACTCACCCCGCAGCAACAGCAGCAACATCAGCTGAAGATAATACAGGTATTTA
TCTGCACATGGTGCTATTATGTACTTATTTTCTGTTTAGCAGTTTACTTGCAACATATTT
ATTTTCAATTTTAGCAGATTCGGGCAGTGCAAGCTCAGCAGCAAGCTCAGCAGCAAGTGC
AGGCGCAGCAGCAGGCACAGCAGCAGGCACAACAACAGGCACAACAGCAGGCTCAACAGG
TACAGCAAGCAGCTCAACAGGCTGCCCAGCAGGTGCAGCAGCAGGCAGCTCAGCAGCAGG
CAGCACAGGCTCACATGGCAGCTGCAGGGAACCAGGTTAGTTTCTGCAGCAGTTAAACAA
TGTTGTCTCTGCATGTTTTTTT-TTATTTTTATTTTTTTCCTAACTGCAAAGCCACTTAA
AGCAGCATTGCAGGTTTATATTCAGATATTTCTTTAAACCCCCCGATATTTGCACCTTGC
TCAGATGGTTATTGGTATTTCACTTATTTTGCCCCTTTTAACTTGCACTGCTCCTTTAAT
TTGTGGTGTCTCTTGGTTTCTCTGTGGTGGGTGCAATAATAATGCCTGCTGGTTTTAGAG
AAGCTATGGTGGTTATTTCTGCAAAAACCCAGATATCTGAGTAACACAGCTCTACTACAA
TAAATGTACTGTGCTCCATAACATGAAAAAAGTACAACCTGTACAGTGAGGTG
>9-M2a_7cl
CAGCGCATATTCACCGAATACAGCAGCAGCAG------CAACAACAACAA----------
--------CAGCAGCAG---------CAA------CAGCAGCAGCAGCAGCAGCAGGTTA
TGCAACAGCCTATACAGCAACAGCAAATGCAGCAGCAGCCACAACAGGTAATGCAGCTCC
AGTTGCAGCAGCAGCAAGTGGCACAAAGTCAGCAGCAACTGCTTTCTACGCAGCCACAGA
CCCAGTCCCTGATACAACCAGGTCAGCCACTGCCGGGACAAATACCTTCTCAGGTTATGT
CTGTAACACTCACCCCGCAGCAACAGCAGCAACATCAGCTGAAGATAATACAGGTATTTA
TCTGCACATGGTGCTATTATGTACTTATTTTCTGTTTAGCAGTTTACTTGCAACATATTT
ATTTTCAATTTTAGCAGATTCGGGCAGTGCAAGCTCAGCAGCAAGCTCAGCAGCAAGTGC
AGGCGCAGCAGCAGGCACAGCAGCAGGCACAACAACAGGCACAACAGCAGGCTCAACAGG
TACAGCAAGCAGCTCAACAGGCTGCCCAGCAGGTGCAGCAGCAGGCAGCTCAGCAGCAGG
CAGCACAGGCTCACATGGCAGCTGCAGGGAACCAGGTTAGTTTCTGCAGCAGTTAAACAA
TGTTGTCTCTGCATGTTTTTTT--------TTTTTTTTTCCTAACTGCAAAGCCACTTAA
AGCAGCATTGCAGGTTTATATTCAGATATTTCTTTAAACCCCCCGATATTTGCACCTTGC
TCAGATGGTTATTGGTATTTCACTTATTTTGCCCCTTTTAACTTGCACTGCTCCTTTAAT
TTGTGGTGTCTCTTGGTTTCTCTGTGGTGGGTGCAATAATAATGCCTGCTGGTTTTAGAG
AAGCTATGGTGGTTATTTCTGCAAAAACCCAGATATCTGAGTAACACAGCTCTACTACAA
TAAATGTACTGTGCTCCATAACATGAAAAAAGTACAACCTGTACAGTGAGGTG
>9-M2b_4cl
CAGCGCATATTCACCGAATACAGCAGCAG---------CAACAACAACAACAACAACAA-
--------CAGCAGCAGCAG------CAACAA---CAGCAGCAGCAGCAG------GTTA
TGCAACAGCCTATACAGCAACAGCAAATGCAGCAGCAGCCACAACAGGTAATGCAGCTCC
AGTTGCAGCAGCAGCAAGTGGCACAAAGTCAGCAGCAACTGCTTTCTACGCAGCCACAGA
CCCAGTCCCTGATACAACCAGGTCAGCCACTGCCGGGACAAATACCTTCTCAGGTTATGT
CTGTAACACTCACCCCGCAGCAACAGCAGCAACATCAGCTGAAGATAATACAGGTATTTA
TCTGCACATGGTGCTATTATGTACTTATTTTCTGTTTAGCAGTTTACTTGCAACATATTT
ATTTTCAATTTTAGCAGATTCGGGCAGTGCAAGCTCAGCAGCAAGCTCAGCAGCAAGTGC
AGGCGCAGCAGCAGGCACAGCAGCAGGCACAACAACAGGCACAACAGCAGGCTCAACAGG
TACAGCAAGCAGCTCAACAGGCTGCCCAGCAGGTGCAGCAGCAGGCAGCTCAGCAGCAGG
CAGCACAGGCTCACATGGCAGCTGCAGGGAACCAGGTTAGTTTCTGCAGCAGTTAAACAA
TGTTGTCTCTGCATGTTTTTTT-TTATTTTTATTTTTTTCCTAACTGCAAAGCCACTTAA
AGCAGCATTGCAGGTTTATATTCAGATATTTCTTTAAACCCCCCGATATTTGCACCTTGC
TCAGATGGTTATTGGTATTTCACTTATTTTGCCCCTTTTAACTTGCACTGCTCCTTTAAT
TTGTGGTGTCTCTTGGTTTCTCTGTGGTGGGTGCAATAATAATGCCTGCTGGTTTTAGAG
AAGCTATGGTGGTTATTTCTGCAAAAACCCAGATATCTGAGTAACACAGCTCTACTACAA
TAAATGTACTGTGCTCCATAACATGAAAAAAGTACAACCTGTACAGTGAGGTG
>10-F1a_4cl
CAGCGCATATTCACCGAATACAGCAGCAG---------CAACAACAACAACAACAACAA-
--------CAGCAGCAGCAG------CAACAA---CAGCAGCAGCAGCAG------GTTA
TGCAACAGCCTATACAGCAACAGCAAATGCAGCAGCAGCCACAACAGGTAATGCAGCTCC
AGTTGCAGCAGCAGCAAGTGGCACAAAGTCAGCAGCAACTGCTTTCTACGCAGCCACAGA
CCCAGTCCCTGATACAACCAGGTCAGCCACTGCCGGGACAAATACCTTCTCAGGTTATGT
CTGTAACACTCACCCCGCAGCAACAGCAGCAACATCAGCTGAAGATAATACAGGTATTTA
TCTGCACATGGTGCTATTATGTACTTATTTTCTGTTTAGCAGTTTACTTGCAACATATTT
ATTTTCAATTTTAGCAGATTCGGGCAGTGCAAGCTCAGCAGCAAGCTCAGCAGCAAGTGC
AGGCGCAGCAGCAGGCACAGCAGCAGGCACAACAACAGGCACAACAGCAGGCTCAACAGG
TACAGCAAGCAGCTCAACAGGCTGCCCAGCAGGTGCAGCAGCAGGCAGCTCAGCAGCAGG
CAGCACAGGCTCACATGGCAGCTGCAGGGAACCAGGTTAGTTTCTGCAGCAGTTAAACAA
TGTTGTCTCTGCATGTTTTTTT-TTATTTTTATTTTTTTCCTAACTGCAAAGCCACTTAA
AGCAGCATTGCAGGTTTATATTCAGATATTTCTTTAAACCCCCCGATATTTGCACCTTGC
TCAGATGGTTATTGGTATTTCACTTATTTTGCCCCTTTTAACTTGCACTGCTCCTTTAAT
TTGTGGTGTCTCTTGGTTTCTCTGTGGTGGGTGCAATAATAATGCCTGCTGGTTTTAGAG
AAGCTATGGTGGTTATTTCTGCAAAAACCCAGATATCTGAGTAACACAGCTCTACTACAA
TAAATGTACTGTGCTCCATAACATGAAAAAAGTACAACCTGTACAGTGAGGTG
>10-F1b_2cl
CAGCGCATATTCACCGAATACAGCAGCAG---------CAACAACAACAACAACAACAA-
--------CAGCAGCAGCAG------CAACAA---CAGCAGCAGCAGCAG------GTTA
TGCAACAGCCTATACAGCAACAGCAAATGCAGCAGCAGCCACAACAGGTAATGCAGCTCC
AGTTGCAGCAGCAGCAAGTGGCACAAAGTCAGCAGCAACTGCTTTCTACGCAGCCACAGA
CCCAGTCCCTGATACAACCAGGTCAGCCACTGCCGGGACAAATACCTTCTCAGGTTATGT
CTGTAACACTCACCCCGCAGCAACAGCAGCAACATCAGCTGAAGATAATACAGGTTTTTA
TCTGCACATGGTGCTATTATGTACTTATTTTCTGTTTAGCAGTTTACTTGCAACATATTT
ATTTTCAATTTCAGCAGATTCGGGCAGTGCAAGCTCAGCAGCAAGCTCAGCAGCAAGTGC
AGGCGCAGCAGCAGGCACAGCAGCAGGCACAACAACAGGCACAACAGCAGGCTCAACAGG
TACAGCAAGCAGCTCAACAGGCTGCCCAGCAGGTGCAGCAGCAGGCAGCTCAGCAGCAGG
CAGCACAGGCTCACATGGCAGCTGCAGGGAACCAGGTTAGTTTCTGCAGCAGTTAAACAA
TGTTGTCTCTGCATGTTTTTTT-TTATTTTTATTTTTTTCCTAACTGCAAAGCCACTTAA
AGCAGCATTGCAGGTTTATATTCAGATATTTCTTTAAACCCCCCGATATTTGCACCTTGC
TCAGATGGTTATTGGTATTTCACTTATTTTGCCCCTTTTAACTTGCACTGCTCCTTTAAT
TTGTGGTGTCTCTTGGTTTCTCTGTGGTGGGTGCAATAATAATGCCTGCTGGTTTTAGAG
AAGCTATGGTGGTTATTTCTGCAAAAACCCAGATATCTGAGTAACACAGCTCTACTACAA
TAAATGTACTGTGCTCCATAACATGAAAAAAGTACAACCTGTACAGTGAGGTG
>11-M1a_4cl no comment
CAGCGCATATTCACCGAATACAGCAGCAGCAG------CAACAACAACAA----------
--------CAGCAGCAG---------CAA------CAGCAGCAGCAGCAGCAGCAGGTTA
TGCAACAGCCTATACAGCAACAGCAAATGCAGCAGCAGCCACAACAGGTAATGCAGCTCC
AGTTGCAGCAGCAGCAAGTGGCACAAAGTCAGCAGCAACTGCTTTCTACGCAGCCACAGA
CCCAGTCCCTGATACAACCAGGTCAGCCACTGCCGGGACAAATACCTTCTCAGGTTATGT
CTGTAACACTCACCCCGCAGCAACAGCAGCAACATCAGCTGAAGATAATACAGGTATTTA
TCTGCACATGGTGCTATTATGTACTTATTTTCTGTTTAGCAGTTTACTTGCAACATATTT
ATTTTCAATTTTAGCAGATTCGGGCAGTGCAAGCTCAGCAGCAAGCTCAGCAGCAAGTGC
AGGCGCAGCAGCAGGCACAGCAGCAGGCACAACAACAGGCACAACAGCAGGCTCAACAGG
TACAGCAAGCAGCTCAACAGGCTGCCCAGCAGGTGCAGCAGCAGGCAGCTCAGCAGCAGG
CAGCACAGGCTCACATGGCAGCTGCAGGGAACCAGGTTAGTTTCTGCAGCAGTTAAACAA
TGTTGTCTCTGCATGTTTTTTT---------TTTTTTTTCCTAACTGCAAAGCCACTTAA
AGCAGCATTGCAGGTTTATATTCAGATATTTCTTTAAACCCCCCGATATTTGCACCTTGC
TCAGATGGTTATTGGTATTTCACTTATTTTGCCCCTTTTAACTTGCACTGCTCCTTTAAT
TTGTGGTGTCTCTTGGTTTCTCTGTGGTGGGTGCAATAATAATGCCTGCTGGTTTTAGAG
AAGCTATGGTGGTTATTTCTGCAAAAACCCAGATATCTGAGTAACACAGCTCTACTACAA
TAAATGTACTGTGCTCCATAACATGAAAAAAGTACAACCTGTACAGTGAGGTG
>11-M1b_5cl no comment
CAGCGCATATTCACCGAATACAGCAGCAG---------CAACAACAACAACAACAACAA-
--------CAGCAGCAGCAG------CAACAA---CAGCAGCAGCAGCAG------GTTA
TGCAACAGCCTATACAGCAACAGCAAATGCAGCAGCAGCCACAACAGGTAATGCAGCTCC
AGTTGCAGCAGCAGCAAGTGGCACAAAGTCAGCAGCAACTGCTTTCTACGCAGCCACAGA
CCCAGTCCCTGATACAACCAGGTCAGCCACTGCCGGGACAAATACCTTCTCAGGTTATGT
CTGTAACACTCACCCCGCAGCAACAGCAGCAACATCAGCTGAAGATAATACAGGTATTTA
TCTGCACATGGTGCTATTATGTACTTATTTTCTGTTTAGCAGTTTACTTGCAACATATTT
ATTTTCAATTTTAGCAGATTCGGGCAGTGCAAGCTCAGCAGCAAGCTCAGCAGCAAGTGC
AGGCGCAGCAGCAGGCACAGCAGCAGGCACAACAACAGGCACAACAGCAGGCTCAACAGG
TACAGCAAGCAGCTCAACAGGCTGCCCAGCAGGTGCAGCAGCAGGCAGCTCAGCAGCAGG
CAGCACAGGCTCACATGGCAGCTGCAGGGAACCAGGTTAGTTTCTGCAGCAGTTAAACAA
TGTTGTCTCTGCATGTTTTTTT-TTATTTTTATTTTTTTCCTAACTGCAAAGCCACTTAA
AGCAGCATTGCAGGTTTATATTCAGATATTTCTTTAAACCCCCCGATATTTGCACCTTGC
TCAGATGGTTATTGGTATTTCACTTATTTTGCCCCTTTTAACTTGCACTGCTCCTTTAAT
TTGTGGTGTCTCTTGGTTTCTCTGTGGTGGGTGCAATAATAATGCCTGCTGGTTTTAGAG
AAGCTATGGTGGTTATTTCTGCAAAAACCCAGATATCTGAGTAACACAGCTCTACTACAA
TAAATGTACTGTGCTCCATAACATGAAAAAAGTACAACCTGTACAGTGAGGTG
>13-F2a_10cl
CAGCGCATATTCACCGAATACAGCAGCAG---------CAACAACAACAACAACAA----
--------CAGCAGCAGCAG------CAACAA---CAGCAGCAGCAGCAG------GTTA
TGCAACAGCCTATACAGCAACAGCAAATGCAGCAGCAGCCACAACAGGTAATGCAGCTCC
AGTTGCAGCAGCAGCAAGTGGCACAAAGTCAGCAGCAACTGCTTTCTACGCAGCCACAGA
CCCAGTCCCTGATACAACCAGGTCAGCCACTGCCGGGACAAATACCTTCTCAGGTTATGT
CTGTAACACTCACCCCGCAGCAACAGCAGCAACATCAGCTGAAGATAATACAGGTATTTA
TCTGCACATGGTGCTATTATGTACTTATTTTCTGTTTAGCAGTTTACTTGCAACATATTT
ATTTTCAATTTTAGCAGATTCGGGCAGTGCAAGCTCAGCAGCAAGCTCAGCAGCAAGTGC
AGGCGCAGCAGCAGGCACAGCAGCAGGCACAACAACAGGCACAACAGCAGGCTCAACAGG
TACAGCAAGCAGCTCAACAGGCTGCCCAGCAGGTGCAGCAGCAGGCAGCTCAGCAGCAGG
CAGCACAGGCTCACATGGCAGCTGCAGGGAACCAGGTTAGTTTCTGCAGCAGTTAAACAA
TGTTGTCTCTGCATGTTTTTTT-TTATTTTTATTTTTTTCCTAACTGCAAAGCCACTTAA
AGCAGCATTGCAGGTTTATATTCAGATATTTCTTTAAACCCCCCGATATTTGCACCTTGC
TCAGATGGTTATTGGTATTTCACTTATTTTGCCCCTTTTAACTTGCACTGCTCCTTTAAT
TTGTGGTGTCTCTTGGTTTCTCTGTGGTGGGTGCAATAATAATGCCTGCTGGTTTTAGAG
AAGCTATGGTGGTTATTTCTGCAAAAACCCAGATATCTGAGTAACACAGCTCTACTACAA
TAAATGTACTGTGCTCCATAACATGAAAAAAGTACAACCTGTACAGTGAGGTG
>13-F2b_3cl
CAGCGCATATTCACCGAATACAGCAGCAG---------CAACAACAACAACAACAACAA-
--------CAGCAGCAGCAG------CAACAA---CAGCAGCAGCAGCAG------GTTA
TGCAACAGCCTATACAGCAACAGCAAATGCAGCAGCAGCCACAACAGGTAATGCAGCTCC
AGTTGCAGCAGCAGCAAGTGGCACAAAGTCAGCAGCAACTGCTTTCTACGCAGCCACAGA
CCCAGTCCCTGATACAACCAGGTCAGCCACTGCCGGGACAAATACCTTCTCAGGTTATGT
CTGTAACACTCACCCCGCAGCAACAGCAGCAACATCAGCTGAAGATAATACAGGTATTTA
TCTGCACATGGTGCTATTATGTACTTATTTTCTGTTTAGCAGTTTACTTGCAACATATTT
ATTTTCAATTTTAGCAGATTCGGGCAGTGCAAGCTCAGCAGCAAGCTCAGCAGCAAGTGC
AGGCGCAGCAGCAGGCACAGCAGCAGGCACAACAACAGGCACAACAGCAGGCTCAACAGG
TACAGCAAGCAGCTCAACAGGCTGCCCAGCAGGTGCAGCAGCAGGCAGCTCAGCAGCAGG
CAGCACAGGCTCACATGGCAGCTGCAGGGAACCAGGTTAGTTTCTGCAGCAGTTAAACAA
TGTTGTCTCTGCATGTTTTTTT-TTATTTTTATTTTTTTCCTAACTGCAAAGCCACTTAA
AGCAGCATTGCAGGTTTATATTCAGATATTTCTTTAAACCCCCCGATATTTGCACCTTGC
TCAGATGGTTATTGGTATTTCACTTATTTTGCCCCTTTTAACTTGCACTGCTCCTTTAAT
TTGTGGTGTCTCTTGGTTTCTCTGTGGTGGGTGCAATAATAATGCCTGCTGGTTTTAGAG
AAGCTATGGTGGTTATTTCTGCAAAAACCCAGATATCTGAGTAACACAGCTCTACTACAA
TAAATGTACTGTGCTCCATAACATGAAAAAAGTACAACCTGTACAGTGAGGTG
>13-M2ab_8cl
CAGCGCATATTCACCGAATACAGCAGCAGCAG------CAACAACAACAACAACAA----
--------CAGCAGCAGCAG------CAACAA---CAGCAGCAGCAGCAGCAG---GTTA
TGCAACAGCCTATACAGCAACAGCAAATGCAGCAGCAGCCACAACAGGTAATGCAGCTCC
AGTTGCAGCAGCAGCAAGTGGCACAAAGTCAGCAGCAACTGCTTTCTACGCAGCCACAGA
CCCAGTCCCTGATACAACCAGGTCAGCCACTGCCGGGACAAATACCTTCTCAGGTTATGT
CTGTAACACTCACCCCGCAGCAACAGCAGCAACATCAGCTGAAGATAATACAGGTATTTA
TCTGCACATGGTGCTATTATGTACTTATTTTCTGTTTAGCAGTTTACTTGCAACATATTT
ATTTTCAATTTTAGCAGATTCGGGCAGTGCAAGCTCAGCAGCAAGCTCAGCAGCAAGTGC
AGGCGCAGCAGCAGGCACAGCAGCAGGCACAACAACAGGCACAACAGCAGGCTCAACAGG
TACAGCAAGCAGCTCAACAGGCTGCCCAGCAGGTGCAGCAGCAGGCAGCTCAGCAGCAGG
CAGCACAGGCTCACATGGCAGCTGCAGGGAACCAGGTTAGTTTCTGCAGCAGTTAAACAA
TGTTGTCTCTGCATGTTTTTTTG------TTTTTTTTTTCCTAACTGCAAAGCCACTTAA
AGCAGCATTGCAGGTTTATATTCAGATATTTCTTTAAACCCCCCGATATTTGCACCTTGC
TCAGATGGTTATTGGTATTTCACTTATTTTGCCCCTTTTAACTTGCACTGCTCCTTTAAT
TTGTGGTGTCTCTTGGTTTCTCTGTGGTGGGTGCAATAATAATGCCTGCTGGTTTTAGAG
AAGCTATGGTGGTTATTTCTGCAAAAACCCAGATATCTGAGTAACACAGCTCTACTACAA
TAAATGTACTGTGCTCCATAACATGAAAAAAGTACAACCTGTACAGTGAGGTG
>14-F1a_5cl
CAGCGCATATTCACCGAATACAGCAGCAGCAG------CAACAACAACAA----------
--------CAGCAGCAGCAGCAGCAG------------------------------GTTA
TGCAACAGCCTATACAGCAACAGCAAATGCAGCAGCAGCCACAACAGGTAATGCAGCTCC
AGTTGCAGCAGCAGCAAGTGGCACAAAGTCAGCAGCAACTGCTTTCTACGCAGCCACAGA
CCCAGTCCCTGATACAACCAGGTCAGCCACTGCCGGGACAAATACCTTCTCAGGTTATGT
CTGTAACACTCACCCCGCAGCAACAGCAGCAACATCAGCTGAAGATAATACAGGTATTTA
TCTGCACATGGTGCTATTATGTACTTATTTTCTGTTTAGCAGTTTACTTGCAACATATTT
ATTTTCAATTTTAGCAGATTCGGGCAGTGCAAGCTCAGCAGCAAGCTCAGCAGCAAGTGC
AGGCGCAGCAGCAGGCACAGCAGCAGGCACAA---------CAACAGCAGGCTCAACAGG
TACAGCAAGCAGCTCAACAGGCTGCCCAGCAGGTGCAGCAGCAGGCAGCTCAGCAGCAGG
CAGCACAGGCTCACATGGCAGCTGCAGGGAACCAGGTTAGTTTCTGCAGCAGTTAAACAA
TGTTGTCTCTGCATGTTTTTTTG------TTTTTTTTTTCCTAACTGCAAAGCCACTTAA
AGCAGCATTGCAGGTTTATATTCAGATATTTCTTTAAACCCCCCGATATTTGCACCTTGC
TCAGATGGTTATTGGTATTTCACTTATTTTGCCCCTTTTAACTTGCACTGCTCCTTTAAT
TTGTGGTGTCTCTTGGTTTCTCTGTGGTGGGTGCAATAATAATGCCTGCTGGTTTTAGAG
AAGCTATGGTGGTTATTTCTGCAAAAACCCAGATATCTGAGTAACACAGCTCTACTACAA
TAAATGTACTGTGCTCCATAACATGAAAAAAGTACAACCTGTACAGTGAGGTG
>14-F1b_4cl
CAGCGCATATTCACCGAATACAGCAG------------CAACAACAACAACAACAACAAC
AA------CAGCAGCAGCAG------CAACAA---CAGCAGCAGCAGCAG------GTTA
TGCAACAGCCTATACAGCAACAGCAAATGCAGCAGCAGCCACAACAGGTAATGCAGCTCC
AGTTGCAGCAGCAGCAAGTGGCACAAAGTCAGCAGCAACTGCTTTCTACGCAGCCACAGA
CCCAGTCCCTGATACAACCAGGTCAGCCACTGCCGGGACAAATACCTTCTCAGGTTATGT
CTGTAACACTCACCCCGCAGCAACAGCAGCAACATCAGCTGAAGATAATACAGGTATTTA
TCTGCACATGGTGCTATTATGTACTTATTTTCTGTTTAGCAGTTTACTTGCAACATATTT
ATTTTCAATTTTAGCAGATTCGGGCAGTGCAAGCTCAGCAGCAAGCTCAGCAGCAAGTGC
AGGCGCAGCAGCAGGCACAGCAGCAGGCACAACAACAGGCACAACAGCAGGCTCAACAGG
TACAGCAAGCAGCTCAACAGGCTGCCCAGCAGGTGCAGCAGCAGGCAGCTCAGCAGCAGG
CAGCACAGGCTCACATGGCAGCTGCAGGGAACCAGGTTAGTTTCTGCAGCAGTTAAACAA
TGTTGTCTCTGCATGTTTTTTT-TTATTTTTATTTTTTTCCTAACTGCAAAGCCACTTAA
AGCAGCATTGCAGGTTTATATTCAGATATTTCTTTAAACCCCCCGATATTTGCACCTTGC
TCAGATGGTTATTGGTATTTCACTTATTTTGCCCCTTTTAACTTGCACTGCTCCTTTAAT
TTGTGGTGTCTCTTGGTTTCTCTGTGGTGGGTGCAATAATAATGCCTGCTGGTTTTAGAG
AAGCTATGGTGGTTATTTCTGCAAAAACCCAGATATCTGAGTAACACAGCTCTACTACAA
TAAATGTACTGTGCTCCATAACATGAAAAAAGTACAACCTGTACAGTGAGGTG
>14-F2a_3cl
CAGCGCATATTCACCGAATACAGCAGCAG---------CAACAACAACAACAACAACAA-
--------CAGCAGCAGCAG------CAACAA---CAGCAGCAGCAGCAG------GTTA
TGCAACAGCCTATACAGCAACAGCAAATGCAGCAGCAGCCACAACAGGTAATGCAGCTCC
AGTTGCAGCAGCAGCAAGTGGCACAAAGTCAGCAGCAACTGCTTTCTACGCAGCCACAGA
CCCAGTCCCTGATACAACCAGGTCAGCCACTGCCGGGACAAATACCTTCTCAGGTTATGT
CTGTAACACTCACCCCGCAGCAACAGCAGCAACATCAGCTGAAGATAATACAGGTATTTA
TCTGCACATGGTGCTGTTATGTACTTATTTTCTGTTTAGCAGTTTACTTGCAACATATTT
ATTTTCAATTTTAGCAGATTCGGGCAGTGCAAGCTCAGCAGCAAGCTCAGCAGCAAGTGC
AGGCGCAGCAGCAGGCACAGCAGCAGGCACAACAACAGGCACAACAGCAGGCTCAACAGG
TACAGCAAGCAGCTCAACAGGCTGCCCAGCAGGTGCAGCAGCAGGCAGCTCAGCAGCAGG
CAGCACAGGCTCACATGGCAGCTGCAGGGAACCAGGTTAGTTTCTGCAGCAGTTAAACAA
TGTTGTCTCTGCATGTTTTTTT-TTATTTTTATTTTTTTCCTAACTGCAAAGCCACTTAA
AGCAGCATTGCAGGTTTATATTCAGATATTTCTTTAAACCCCCCGATATTTGCACCTTGC
TCAGATGGTTATTGGTATTTCACTTATTTTGCCCCTTTTAACTTGCACTGCTCCTTTAAT
TTGTGGTGTCTCTTGGTTTCTCTGTGGTGGGTGCAATAATAATGCCTGCTGGTTTTAGAG
AAGCTATGGTGGTTATTTCTGCAAAAACCCAGATATCTGAGTAACACAGCTCTACTACAA
TAAATGTACTGTGCTCCATAACATGAAAAAAGTACAACCTGTACAGTGAGGTG
>14-M2a_3cl
CAGCGCATATTCACCGAATACAGCAGCAGCAG------CAACAACAACAA----------
--------CAGCAGCAG---------CAA------CAGCAGCAGCAGCAGCAGCAGGTTA
TGCAACAGCCTATACAGCAACAGCAAATGCAGCAGCAGCCACAACAGGTAATGCAGCTCC
AGTTGCAGCAGCAGCAAGTGGCACAAAGTCAGCAGCAACTGCTTTCTACGCAGCCACAGA
CCCAGTCCCTGATACAACCAGGTCAGCCACTGCCGGGACAAATACCTTCTCAGGTTATGT
CTGTAACACTCACCCCGCAGCAACAGCAGCAACATCAGCTGAAGATAATACAGGTATTTA
TCTGCACATGGTGCTATTATGTACTTATTTTCTGTTTAGCAGTTTACTTGCAACATATTT
ATTTTCAATTTTAGCAGATTCGGGCAGTGCAAGCTCAGCAGCAAGCTCAGCAGCAAGTGC
AGGCGCAGCAGCAGGCACAGCAGCAGGCACAACAACAGGCACAACAGCAGGCTCAACAGG
TACAGCAAGCAGCTCAACAGGCTGCCCAGCAGGTGCAGCAGCAGGCAGCTCAGCAGCAGG
CAGCACAGGCTCACATGGCAGCTGCAGGGAACCAGGTTAGTTTCTGCAGCAGTTAAACAA
TGTTGTCTCTGCATGTTTTTTT--------TTTTTTTTTCCTAACTGCAAAGCCACTTAA
AGCAGCATTGCAGGTTTATATTCAGATATTTCTTTAAACCCCCCGATATTTGCACCTTGC
TCAGATGGTTATTGGTATTTCACTTATTTTGCCCCTTTTAACTTGCACTGCTCCTTTAAT
TTGTGGTGTCTCTTGGTTTCTCTGTGGTGGGTGCAATAATAATGCCTGCTGGTTTTAGAG
AAGCTATGGTGGTTATTTCTGCAAAAACCCAGATATCTGAGTAACACAGCTCTACTACAA
TAAATGTACTGTGCTCCATAACATGAAAAAAGTACAACCTGTACAGTGAGGTG
>14-M3a_4cl
CAGCGCATATTCACCGAATACAGCAGCAGCAG------CAACAACAACAA----------
--------CAGCAGCAG---------CAA------CAGCAGCAGCAGCAGCAGCAGGTTA
TGCAACAGCCTATACAGCAACAGCAAATGCAGCAGCAGCCACAACAGGTAATGCAGCTCC
AGTTGCAGCAGCAGCAAGTGGCACAAAGTCAGCAGCAACTGCTTTCTACGCAGCCACAGA
CCCAGTCCCTGATACAACCAGGTCAGCCACTGCCGGGACAAATACCTTCTCAGGTTATGT
CTGTAACACTCACCCCGCAGCAACAGCAGCAACATCAGCTGAAGATAATACAGGTATTTA
TCTGCACATGGTGCTATTATGTACTTATTTTCTGTTTAGCAGTTTACTTGCAACATATTT
ATTTTCAATTTTAGCAGATTCGGGCAGTGCAAGCTCAGCAGCAAGCTCAGCAGCAAGTGC
AGGCGCAGCAGCAGGCACAGCAGCAGGCACAACAACAGGCACAACAGCAGGCTCAACAGG
TACAGCAAGCAGCTCAACAGGCTGCCCAGCAGGTGCAGCAGCAGGCAGCTCAGCAGCAGG
CAGCACAGGCTCACATGGCAGCTGCAGGGAACCAGGTTAGTTTCTGCAGCAGTTAAACAA
TGTTGTCTCTGCATGTTTTTTT--------TTTTTTTTTCCTAACTGCAAAGCCACTTAA
AGCAGCATTGCAGGTTTATATTCAGATATTTCTTTAAACCCCCCGATATTTGCACCTTGC
TCAGATGGTTATTGGTATTTCACTTATTTTGCCCCTTTTAACTTGCACTGCTCCTTTAAT
TTGTGGTGTCTCTTGGTTTCTCTGTGGTGGGTGCAATAATAATGCCTGCTGGTTTTAGAG
AAGCTATGGTGGTTATTTCTGCAAAAACCCAGATATCTGAGTAACACAGCTCTACTACAA
TAAATGTACTGTGCTCCATAACATGAAAAAAGTACAACCTGTACAGTGAGGTG
>14-M3b_8cl
CAGCGCATATTCACCGAATACAGCAGCAG---------CAACAACAACAACAACAACAA-
--------CAG---------------CAACAA---CAGCAGCAGCAGCAG------GTTA
TGCAACAGCCTATACAGCAACAGCAAATGCAGCAGCAGCCACAACAGGTAATGCAGCTCC
AGTTGCAGCAGCAGCAAGTGGCACAAAGTCAGCAGCAACTGCTTTCTACGCAGCCACAGA
CCCAGTCCCTGATACAACCAGGTCAGCCACTGCCGGGACAAATACCTTCTCAGGTTATGT
CTGTAACACTCACCCCGCAGCAACAGCAGCAACATCAGCTGAAGATAATACAGGTATTTA
TCTGCACATGGTGCTATTATGTACTTATTTTCTGTTTAGCAGTTTACTTGCAACATATTT
ATTTTCAATTTTAGCAGATTCGGGCAGTGCAAGCTCAGCAGCAAGCTCAGCAGCAAGTGC
AGGCGCAGCAGCAGGCACAGCAGCAGGCACAACAACAGGCACAACAGCAGGCTCAACAGG
TACAGCAAGCAGCTCAACAGGCTGCCCAGCAGGTGCAGCAGCAGGCAGCTCAGCAGCAGG
CAGCACAGGCTCACATGGCAGCTGCAGGGAACCAGGTTAGTTTCTGCAGCAGTTAAACAA
TGTTGTCTCTGCATGTTTTTTT-TTATTTTTATTTTTTTCCTAACTGCAAAGCCACTTAA
AGCAGCATTGCAGGTTTATATTCAGATATTTCTTTAAACCCCCCGATATTTGCACCTTGC
TCAGATGGTTATTGGTATTTCACTTATTTTGCCCCTTTTAACTTGCACTGCTCCTTTAAT
TTGTGGTGTCTCTTGGTTTCTCTGTGGTGGGTGCAATAATAATGCCTGCTGGTTTTAGAG
AAGCTATGGTGGTTATTTCTGCAAAAACCCAGATATCTGAGTAACACAGCTCTACTACAA
TAAATGTACTGTGCTCCATAACATGAAAAAAGTACAACCTGTACAGTGAGGTG
>15-F1a_3cl
CAGCGCATATTCACCGAATACAGCAGCAGCAG------CAACAACAACAACAACAA----
--------CAGCAGCAGCAG------CAACAA---CAGCAGCAGCAGCAGCAG---GTTA
TGCAACAGCCTATACAGCAACAGCAAATGCAGCAGCAGCCACAACAGGTAATGCAGCTCC
AGTTGCAGCAGCAGCAAGTGGCACAAAGTCAGCAGCAACTGCTTTCTACGCAGCCACAGA
CCCAGTCCCTGATACAACCAGGTCAGCCACTGCCGGGACAAATACCTTCTCAGGTTATGT
CTGTAACACTCACCCCGCAGCAACAGCAGCAACATCAGCTGAAGATAATACAGGTATTTA
TCTGCACATGGTGCTATTATGTACTTATTTTCTGTTTAGCAGTTTACTTGCAACATATTT
ATTTTCAATTTTAGCAGATTCGGGCAGTGCAAGCTCAGCAGCAAGCTCAGCAGCAAGTGC
AGGCGCAGCAGCAGGCACAGCAGCAGGCACAA---------CAACAGCAGGCTCAACAGG
TACAGCAAGCAGCTCAACAGGCTGCCCAGCAGGTGCAGCAGCAGGCAGCTCAGCAGCAGG
CAGCACAGGCTCACATGGCAGCTGCAGGGAACCAGGTTAGTTTCTGCAGCAGTTAAACAA
TGTTGTCTCTGCATGTTTTTTTG------TTTTTTTTTTCCTAACTGCAAAGCCACTTAA
AGCAGCATTGCAGGTTTATATTCAGATATTTCTTTAAACCCCCCGATATTTGCACCTTGC
TCAGATGGTTATTGGTATTTCACTTATTTTGCCCCTTTTAACTTGCACTGCTCCTTTAAT
TTGTGGTGTCTCTTGGTTTCTCTGTGGTGGGTGCAATAATAATGCCTGCTGGTTTTAGAG
AAGCTATGGTGGTTATTTCTGCAAAAACCCAGATATCTGAGTAACACAGCTCTACTACAA
TAAATGTACTGTGCTCCATAACATGAAAAAAGTACAACCTGTACAGTGAGGTG
>15-F1b_5cl
CAGCGCATATTCACCGAATACAGCAGCAGCAG------CAACAACAACAA----------
--------CAGCAGCAGCAGCAG---CAACAA---CAGCAGCAGCAGCAGCAG---GTTA
TGCAACAGCCTATACAGCAACAGCAAATGCAGCAGCAGCCACAACAGGTAATGCAGCTCC
AGTTGCAGCAGCAGCAAGTGGCACAAAGTCAGCAGCAACTGCTTTCTACGCAGCCACAGA
CCCAGTCCCTGATACAACCAGGTCAGCCACTGCCGGGACAAATACCTTCTCAGGTTATGT
CTGTAACACTCACCCCGCAGCAACAGCAGCAACATCAGCTGAAGATAATACAGGTATTTA
TCTGCACATGGTGCTATTATGTACTTATTTTCTGTTAAGCAGTTTACTTGCAACATATTT
ATTTTCAATTTTAGCAGATTCGGGCAGTGCAAGCTCAGCAGCAAGCTCAGCAGCAAGTGC
AGGCGCAGCAGCAGGCACAGCAGCAGGCACAACAACAGGCACAACAGCAGGCTCAACAGG
TACAGCAAGCAGCTCAACAGGCTGCCCAGCAGGTGCAGCAGCAGGCAGCTCAGCAGCAGG
CAGCACAGGCTCACATGGCAGCTGCAGGGAACCAGGTTAGTTTCTGCAGCAGTTAAACAA
TGTTGTCTCTGCATGTTTTTTT-----TTTTTTTTTTTTCCTAACTGCAAAGCCACTTAA
AGCAGCATTGCAGGTTTATATTCAGATATTTCTTTAAACCCCCCGATATTTGCACCTTGC
TCAGATGGTTATTGGTATTTCACTTATTTTGCCCCTTTTAACTTGCACTGCTCCTTTAAT
TTGTGGTGTCTCTTGGTTTCTCTGTGGTGGGTGCAATAATAATGCCTGCTGGTTTTAGAG
AAGCTATGGTGGTTATTTCTGCAAAAACCCAGATATCTGAGTAACACAGCTCTACTACAA
TAAATGTACTGTGCTCCATAACATGAAAAAAGTACAACCTGTACAGTGAGGTG
>15-M1a_8cl
CAGCGCATATTCACCGAATACAGCAGCAGCAGCAG---CAACAACAACAACAA-------
--------CAGCAGCAGCAG------CAACAA---CAGCAGCAGCAGCAGCAG---GTTA
TGCAACAGCCTATACAGCAACAGCAAATGCAGCAGCAGCCACAACAGGTAATGCAGCTCC
AGTTGCAGCAGCAGCAAGTGGCACAAAGTCAGCAGCAACTGCTTTCTACGCAGCCACAGA
CCCAGTCCCTGATACAACCAGGTCAGCCACTGCCGGGACAAATACCTTCTCAGGTTATGT
CTGTAACACTCACCCCGCAGCAACAGCAGCAACATCAGCTGAAGATAATACAGGTATTTA
TCTGCACATGGTGCTATTATGTACTTATTTTCTGTTTAGCAGTTTACTTGCAACATATTT
ATTTTCAATTTTAGCAGATTCGGGCAGTGCAAGCTCAGCAGCAAGCTCAGCAGCAAGTGC
AGGCGCAGCAGCAGGCACAGCAGCAGGCACAACAACAGGCACAACAGCAGGCTCAACAGG
TACAGCAAGCAGCTCAACAGGCTGCCCAGCAGGTGCAGCAGCAGGCAGCTCAGCAGCAGG
CAGCACAGGCTCACATGGCAGCTGCAGGGAACCAGGTTAGTTTCTGCAGCAGTTAAACAA
TGTTGTCTCTGCATGTTTTTTT-----TTTTTTTTTTTTCCTAACTGCAAAGCCACTTAA
AGCAGCATTGCAGGTTTATATTCAGATATTTCTTTAAACCCCCCGATATTTGCACCTTGC
TCAGATGGTTATTGGTATTTCACTTATTTTGCCCCTTTTAACTTGCACTGCTCCTTTAAT
TTGTGGTGTCTCTTGGTTTCTCTGTGGTGGGTGCAATAATAATGCCTGCTGGTTTTAGAG
AAGCTATGGTGGTTATTTCTGCAAAAACCCAGATATCTGAGTAACACAGCTCTACTACAA
TAAATGTACTGTGCTCCATAACATGAAAAAAGTACAACCTGTACAGTGAGGTG
>15-M1b_6cl
CAGCGCATATTCACCGAATACAGCAGCAGCAGCAG---CAACAACAACAACAA-------
--------CAGCAGCAGCAG------CAACAA---CAGCAGCAGCAGCAGCAG---GTTA
TGCAACAGCCTATACAGCAACAGCAAATGCAGCAGCAGCCACAACAGGTAATGCAGCTCC
AGTTGCAGCAGCAGCAAGTGGCACAAAGTCAGCAGCAACTGCTTTCTACGCAGCCACAGA
CCCAGTCCCTGATACAACCAGGTCAGCCACTGCCGGGACAAATACCTTCTCAGGTTATGT
CTGTAACACTCACCCCGCAGCAACAGCAGCAACATCAGCTGAAGATAATACAGGTATTTA
TCTGCACATGGTGCTATTATGTACTTATTTTCTGTTTAGCAGTTTACTTGCAACATATTT
ATTTTCAATTTTAGCAGATTCGGGCAGTGCAAGCTCAGCAGCAAGCTCAGCAGCAAGTGC
AGGCGCAGCAGCAGGCACAGCAGCAGGCACAA---------CAACAGCAGGCTCAACAGG
TACAGCAAGCAGCTCAACAGGCTGCCCAGCAGGTGCAGCAGCAGGCAGCTCAGCAGCAGG
CAGCACAGGCTCACATGGCAGCTGCAGGGAACCAGGTTAGTTTCTGCAGCAGTTAAACAA
TGTTGTCTCTGCATGTTTTTTTG------TTTTTTTTTTCCTAACTGCAAAGCCACTTAA
AGCAGCATTGCAGGTTTATATTCAGATATTTCTTTAAACCCCCCGATATTTGCACCTTGC
TCAGATGGTTATTGGTATTTCACTTATTTTGCCCCTTTTAACTTGCACTGCTCCTTTAAT
TTGTGGTGTCTCTTGGTTTCTCTGTGGTGGGTGCAATAATAATGCCTGCTGGTTTTAGAG
AAGCTATGGTGGTTATTTCTGCAAAAACCCAGATATCTGAGTAACACAGCTCTACTACAA
TAAATGTACTGTGCTCCATAACATGAAAAAAGTACAACCTGTACAGTGAGGTG
>16-F1a_5cl
CAGCGCATATTCACCGAATACAGCAGCAGCAG------CAACAACAACAA----------
--------CAGCAGCAGCAG------CAACAA---CAGCAGCAGCAGCAGCAG---GTTA
TGCAACAGCCTATACAGCAACAGCAAATGCAGCAGCAGCCACAACAGGTAATGCAGCTCC
AGTTGCAGCAGCAGCAAGTGGCACAAAGTCAGCAGCAACTGCTTTCTACGCAGCCACAGA
CCCAGTCCCTGATACAACCAGGTCAGCCACTGCCGGGACAAATACCTTCTCAGGTTATGT
CTGTAACACTCACCCCGCAGCAACAGCAGCAACATCAGCTGAAGATAATACAGGTATTTA
TCTGCACATGGTGCTATTATGTACTTATTTTCTGTTTAGCAGTTTACTTGCAACATATTT
ATTTTCAATTTTAGCAGATTCGGGCAGTGCAAGCTCAGCAGCAAGCTCAGCAGCAAGTGC
AGGCGCAGCAGCAGGCACAGCAGCAGGCACAA---------CAACAGCAGGCTCAACAGG
TACAGCAAGCAGCTCAACAGGCTGCCCAGCAGGTGCAGCAGCAGGCAGCTCAGCAGCAGG
CAGCACAGGCTCACATGGCAGCTGCAGGGAACCAGGTTAGTTTCTGCAGCAGTTAAACAA
TGTTGTCTCTGCATGTTTTTTTG------TTTTTTTTTTCCTAACTGCAAAGCCACTTAA
AGCAGCATTGCAGGTTTATATTCAGATATTTCTTTAAACCCCCCGATATTTGCACCTTGC
TCAGATGGTTATTGGTATTTCACTTATTTTGCCCCTTTTAACTTGCACTGCTCCTTTAAT
TTGTGGTGTCTCTTGGTTTCTCTGTGGTGGGTGCAATAATAATGCCTGCTGGTTTTAGAG
AAGCTATGGTGGTTATTTCTGCAAAAACCCAGATATCTGAGTAACACAGCTCTACTACAA
TAAATGTACTGTGCTCCATAACATGAAAAAAGTACAACCTGTACAGTGAGGTG
>16-F1b_7cl
CAGCGCATATTCACCGAATACAGCAGCAG---------CAACAACAACAACAACAACAAC
AACAA---CAGCAGCAGCAG------CAACAA---CAGCAGCAGCAGCAG------GTTA
TGCAACAGCCTATACAGCAACAGCAAATGCAGCAGCAGCCACAACAGGTAATGCAGCTCC
AGTTGCAGCAGCAGCAAGTGGCACAAAGTCAGCAGCAACTGCTTTCTACGCAGCCACAGA
CCCAGTCCCTGATACAACCAGGTCAGCCACTGCCGGGACAAATACCTTCTCAGGTTATGT
CTGTAACACTCACCCCGCAGCAACAGCAGCAACATCAGCTGAAGATAATACAGGTATTTA
TCTGCACATGGTGCTATTATGTACTTATTTTCTGTTTAGCAGTTTACTTGCAACATATTT
ATTTTCAATTTTAGCAGATTCGGGCAGTGCAAGCTCAGCAGCAAGCTCAGCAGCAAGTGC
AGGCGCAGCAGCAGGCACAGCAGCAGGCACAACAACAGGCACAACAGCAGGCTCAACAGG
TACAGCAAGCAGCTCAACAGGCTGCCCAGCAGGTGCAGCAGCAGGCAGCTCAGCAGCAGG
CAGCACAGGCTCACATGGCAGCTGCAGGGAACCAGGTTAGTTTCTGCAGCAGTTAAACAA
TGTTGTCTCTGCATGTTTTTTT-TTATTTTTATTTTTTTCCTAACTGCAAAGCCACTTAA
AGCAGCATTGCAGGTTTATATTCAGATATTTCTTTAAACCCCCCGATATTTGCACCTTGC
TCAGATGGTTATTGGTATTTCACTTATTTTGCCCCTTTTAACTTGCACTGCTCCTTTAAT
TTGTGGTGTCTCTTGGTTTCTCTGTGGTGGGTGCAATAATAATGCCTGCTGGTTTTAGAG
AAGCTATGGTGGTTATTTCTGCAAAAACCCAGATATCTGAGTAACACAGGTCTACTACAA
TAAATGTACTGTGCTCCATAACATGAAAAAAGTACAACCTGTACAGTGAGGTG
>16-F2ab_7cl
CAGCGCATATTCACCGAATACAGCAGCAG---------CAACAACAACAACAACAACAAC
AA------CAGCAGCAGCAG------CAACAA---CAGCAGCAGCAGCAG------GTTA
TGCAACAGCCTATACAGCAACAGCAAATGCAGCAGCAGCCACAACAGGTAATGCAGCTCC
AGTTGCAGCAGCAGCAAGTGGCACAAAGTCAGCAGCAACTGCTTTCTACGCAGCCACAGA
CCCAGTCCCTGATACAACCAGGTCAGCCACTGCCGGGACAAATACCTTCTCAGGTTATGT
CTGTAACACTCACCCCGCAGCAACAGCAGCAACATCAGCTGAAGATAATACAGGTATTTA
TCTGCACATGGTGCTATTATGTACTTATTTTCTGTTTAGCAGTTTACTTGCAACATATTT
ATTTTCAATTTTAGCAGATTCGGGCAGTGCAAGCTCAGCAGCAAGCTCAGCAGCAAGTGC
AGGCGCAGCAGCAGGCACAGCAGCAGGCACAACAACAGGCACAACAGCAGGCTCAACAGG
TACAGCAAGCAGCTCAACAGGCTGCCCAGCAGGTGCAGCAGCAGGCAGCTCAGCAGCAGG
CAGCACAGGCTCACATGGCAGCTGCAGGGAACCAGGTTAGTTTCTGCAGCAGTTAAACAA
TGTTGTCTCTGCATGTTTTTTT-TTATTTTTATTTTTTTCCTAACTGCAAAGCCACTTAA
AGCAGCATTGCAGGTTTATATTCAGATATTTCTTTAAACCCCCCGATATTTGCACCTTGC
TCAGATGGTTATTGGTATTTCACTTATTTTGCCCCTTTTAACTTGCACTGCTCCTTTAAT
TTGTGGTGTCTCTTGGTTTCTCTGTGGTGGGTGCAATAATAATGCCTGCTGGTTTTAGAG
AAGCTATGGTGGTTATTTCTGCAAAAACCCAGATATCTGAGTAACACAGGTCTACTACAA
TAAATGTACTGTGCTCCATAACATGAAAAAAGTACAACCTGTACAGTGAGGTG
>16-F3a_6cl
CAGCGCATATTCACCGAATACAGCAGCAGCAG------CAACAACAACAA----------
--------CAGCAGCAGCAG------CAACAA---CAGCAGCAGCAGCAGCAG---GTTA
TGCAACAGCCTATACAGCAACAGCAAATGCAGCAGCAGCCACAACAGGTAATGCAGCTCC
AGTTGCAGCAGCAGCAAGTGGCACAAAGTCAGCAGCAACTGCTTTCTACGCAGCCACAGA
CCCAGTCCCTGATACAACCAGGTCAGCCACTGCCGGGACAAATACCTTCTCAGGTTATGT
CTGTAACACTCACCCCGCAGCAACAGCAGCAACATCAGCTGAAGATAATACAGGTATTTA
TCTGCACATGGTGCTATTATGTACTTATTTTCTGTTTAGCAGTTTACTTGCAACATATTT
ATTTTCAATTTTAGCAGATTCGGGCAGTGCAAGCTCAGCAGCAAGCTCAGCAGCAAGTGC
AGGCGCAGCAGCAGGCACAGCAGCAGGCACAA---------CAACAGCAGGCTCAACAGG
TACAGCAAGCAGCTCAACAGGCTGCCCAGCAGGTGCAGCAGCAGGCAGCTCAGCAGCAGG
CAGCACAGGCTCACATGGCAGCTGCAGGGAACCAGGTTAGTTTCTGCAGCAGTTAAACAA
TGTTGTCTCTGCATGTTTTTTTG------TTTTTTTTTTCCTAACTGCAAAGCCACTTAA
AGCAGCATTGCAGGTTTATATTCAGATATTTCTTTAAACCCCCCGATATTTGCACCTTGC
TCAGATGGTTATTGGTATTTCACTTATTTTGCCCCTTTTAACTTGCACTGCTCCTTTAAT
TTGTGGTGTCTCTTGGTTTCTCTGTGGTGGGTGCAATAATAATGCCTGCTGGTTTTAGAG
AAGCTATGGTGGTTATTTCTGCAAAAACCCAGATATCTGAGTAACACAGCTCTACTACAA
TAAATGTACTGTGCTCCATAACATGAAAAAAGTACAACCTGTACAGTGAGGTG
>16-F3b_5cl
CAGCGCATATTCACCGAATACAGCAGCAG---------CAACAACAACAACAACAACAAC
AA------CAGCAGCAGCAGCAG---------------------------------GTTA
TGCAACAGCCTATACAGCAACAGCAAATGCAGCAGCAGCCACAACAGGTAATGCAGCTCC
AGTTGCAGCAGCAGCAAGTGGCACAAAGTCAGCAGCAACTGCTTTCTACGCAGCCACAGA
CCCAGTCCCTGATACAACCAGGTCAGCCACTGCCGGGACAAATACCTTCTCAGGTTATGT
CTGTAACACTCACCCCGCAGCAACAGCAGCAACATCAGCTGAAGATAATACAGGTATTTA
TCTGCACATGGTGCTATTATGTACTTATTTTCTGTTTAGCAGTTTACTTGCAACATATTT
ATTTTCAATTTTAGCAGATTCGGGCAGTGCAAGCTCAGCAGCAAGCTCAGCAGCAAGTGC
AGGCGCAGCAGCAGGCACAGCAGCAGGCACAACAACAGGCACAACAGCAGGCTCAACAGG
TACAGCAAGCAGCTCAACAGGCTGCCCAGCAGGTGCAGCAGCAGGCAGCTCAGCAGCAGG
CAGCACAGGCTCACATGGCAGCTGCAGGGAACCAGGTTAGTTTCTGCAGCAGTTAAACAA
TGTTGTCTCTGCATGTTTTTTT-TTATTTTTATTTTTTTCCTAACTGCAAAGCCACTTAA
AGCAGCATTGCAGGTTTATATTCAGATATTTCTTTAAACCCCCCGATATTTGCACCTTGC
TCAGATGGTTATTGGTATTTCACTTATTTTGCCCCTTTTAACTTGCACTGCTCCTTTAAT
TTGTGGTGTCTCTTGGTTTCTCTGTGGTGGGTGCAATAATAATGCCTGCTGGTTTTAGAG
AAGCTATGGTGGTTATTTCTGCAAAAACCCAGATATCTGAGTAACACAGGTCTACTACAA
TAAATGTACTGTGCTCCATAACATGAAAAAAGTACAACCTGTACAGTGAGGTG
>16-M3a_11cl
CAGCGCATATTCACCGAATACAGCAGCAG---------CAACAACAACAACAACAACAA-
--------CAGCAGCAGCAG------CAACAA---CAGCAGCAGCAGCAG------GTTA
TGCAACAGCCTATACAGCAACAGCAAATGCAGCAGCAGCCACAACAGGTAATGCAGCTCC
AGTTGCAGCAGCAGCAAGTGGCACAAAGTCAGCAGCAACTGCTTTCTACGCAGCCACAGA
CCCAGTCCCTGATACAACCAGGTCAGCCACTGCCGGGACAAATACCTTCTCAGGTTATGT
CTGTAACACTCACCCCGCAGCAACAGCAGCAACATCAGCTGAAGATAATACAGGTATTTA
TCTGCACATGGTGCTATTATGTACTTATTTTCTGTTTAGCAGTTTACTTGCAACATATTT
ATTTTCAATTTTAGCAGATTCGGGCAGTGCAAGCTCAGCAGCAAGCTCAGCAGCAAGTGC
AGGCGCAGCAGCAGGCACAGCAGCAGGCACAACAACAGGCACAACAGCAGGCTCAACAGG
TACAGCAAGCAGCTCAACAGGCTGCCCAGCAGGTGCAGCAGCAGGCAGCTCAGCAGCAGG
CAGCACAGGCTCACATGGCAGCTGCAGGGAACCAGGTTAGTTTCTGCAGCAGTTAAACAA
TGTTGTCTCTGCATGTTTTTTT-TTATTTTTATTTTTTTCCTAACTGCAAAGCCACTTAA
AGCAGCATTGCAGGTTTATATTCAGATATTTCTTTAAACCCCCCGATATTTGCACCTTGC
TCAGATGGTTATTGGTATTTCACTTATTTTGCCCCTTTTAACTTGCACTGCTCCTTTAAT
TTGTGGTGTCTCTTGGTTTCTCTGTGGTGGGTGCAATAATAATGCCTGCTGGTTTTAGAG
AAGCTATGGTGGTTATTTCTGCAAAAACCCAGATATCTGAGTAACACAGCTCTACTACAA
TAAATGTACTGTGCTCCATAACATGAAAAAAGTACAACCTGTACAGTGAGGTG
>16-M3b_5cl
CAGCGCATATTCACCGAATACAGCAGCAGCAG------CAACAACAACAACAACAA----
--------CAGCAGCAGCAG------CAACAA---CAGCAGCAGCAGCAGCAG---GTTA
TGCAACAGCCTATACAGCAACAGCAAATGCAGCAGCAGCCACAACAGGTAATGCAGCTCC
AGTTGCAGCAGCAGCAAGTGGCACAAAGTCAGCAGCAACTGCTTTCTACGCAGCCACAGA
CCCAGTCCCTGATACAACCAGGTCAGCCACTGCCGGGACAAATACCTTCTCAGGTTATGT
CTGTAACACTCACCCCGCAGCAACAGCAGCAACATCAGCTGAAGATAATACAGGTATTTA
TCTGCACATGGTGCTATTATGTACTTATTTTCTGTTTAGCAGTTTACTTGCAACATATTT
ATTTTCAATTTTAGCAGATTCGGGCAGTGCAAGCTCAGCAGCAAGCTCAGCAGCAAGTGC
AGGCGCAGCAGCAGGCACAGCAGCAGGCACAACAACAGGCACAACAGCAGGCTCAACAGG
TACAGCAAGCAGCTCAACAGGCTGCCCAGCAGGTGCAGCAGCAGGCAGCTCAGCAGCAGG
CAGCACAGGCTCACATGGCAGCTGCAGGGAACCAGGTTAGTTTCTGCAGCAGTTAAACAA
TGTTGTCTCTGCATGTTTTTTTG------TTTTTTTTTTCCTAACTGCAAAGCCACTTAA
AGCAGCATTGCAGGTTTATATTCAGATATTTCTTTAAACCCCCCGATATTTGCACCTTGC
TCAGATGGTTATTGGTATTTCACTTATTTTGCCCCTTTTAACTTGCACTGCTCCTTTAAT
TTGTGGTGTCTCTTGGTTTCTCTGTGGTGGGTGCAATAATAATGCCTGCTGGTTTTAGAG
AAGCTATGGTGGTTATTTCTGCAAAAACCCAGATATCTGAGTAACACAGCTCTACTACAA
TAAATGTACTGTGCTCCATAACATGAAAAAAGTACAACCTGTACAGTGAGGTG
>17-M1a_5cl
CAGCGCATATTCACCGAATACAGCAGCAGCAG------CAACAACAACAACAACAA----
--------CAGCAGCAG---------CAACAA---CAGCAGCAGCAG---------GTTA
TGCAACAGCCTATACAGCAACAGCAAATGCAGCAGCAGCCACAACAGGTAATGCAGCTCC
AGTTGCAGCAGCAGCAAGTGGCACAAAGTCAGCAGCAACTGCTTTCTACGCAGCCACAGA
CCCAGTCCCTGATACAACCAGGTCAGCCACTGCCGGGACAAATACCTTCTCAGGTTATGT
CTGTAACACTCACCCCGCAGCAACAGCAGCAACATCAGCTGAAGATAATACAGGTATTTA
TCTGCACATGGTGCTATTATGTACTTATTTTCTGTTTAGCAGTTTACTTGCAACATATTT
ATTTTCAATTTTAGCAGATTCGGGCAGTGCAAGCTCAGCAGCAAGCTCAGCAGCAAGTGC
AGGCGCAGCAGCAGGCACAGCAGCAGGCACAACAACAGGCACAACAGCAGGCTCAACAGG
TACAGCAAGCAGCTCAACAGGCTGCCCAGCAGGTGCAGCAGCAGGCAGCTCAGCAGCAGG
CAGCACAGGCTCACATGGCAGCTGCAGGGAACCAGGTTAGTTTCTGCAGCAGTTAAACAA
TGTTGTCTCTGCATGTTTTTTT----TTTTTTTTTTTTTCCTAACTGCAAAGCCACTTAA
AGCAGCATTGCAGGTTTATATTCAGATATTTCTTTAAACCCCCCGATATTTGCACCTTGC
TCAGATGGTTATTGGTATTTCACTTATTTTGCCCCTTTTAACTTGCACTGCTCCTTTAAT
TTGTGGTGTCTCTTGGTTTCTCTGTGGTGGGTGCAATAATAATGCCTGCTGGTTTTAGAG
AAGCTATGGTGGTTATTTCTGCAAAAACCCAGATATCTGAGTAACACAGCTCTACTACAA
TAAATGTAC----ATGAAAAACATGAAAAAAGTACAACCTGTACAGTGAGGTG
>17-M1b_6cl
CAGCGCATATTCACCGAATACAGCAGCAG---------CAACAACAACAACAACAA----
--------CAGCAGCAGCAG------CAACAA---CAGCAGCAGCAGCAG------GTTA
TGCAACAGCCTATACAGCAACAGCAAATGCAGCAGCAGCCACAACAGGTAATGCAGCTCC
AGTTGCAGCAGCAGCAAGTGGCACAAAGTCAGCAGCAACTGCTTTCTACGCAGCCACAGA
CCCAGTCCCTGATACAACCAGGTCAGCCACTGCCGGGACAAATACCTTCTCAGGTTATGT
CTGTAACACTCACCCCGCAGCAACAGCAGCAACATCAGCTGAAGATAATACAGGTATTTA
TCTGCACATGGTGCTATTATGTACTTATTTTCTGTTTAGCAGTTTACTTGCAACATATTT
ATTTTCAATTTTAGCAGATTCGGGCAGTGCAAGCTCAGCAGCAAGCTCAGCAGCAAGTGC
AGGCGCAGCAGCAGGCACAGCAGCAGGCACAACAACAGGCACAACAGCAGGCTCAACAGG
TACAGCAAGCAGCTCAACAGGCTGCCCAGCAGGTGCAGCAGCAGGCAGCTCAGCAGCAGG
CAGCACAGGCTCACATGGCAGCTGCAGGGAACCAGGTTAGTTTCTGCAGCAGTTAAACAA
TGTTGTCTCTGCATGTTTTTTT-TTATTTTTATTTTTTTCCTAACTGCAAAGCCACTTAA
AGCAGCATTGCAGGTTTATATTCAGATATTTCTTTAAACCCCCCGATATTTGCACCTTGC
TCAGATGGTTATTGGTATTTCACTTATTTTGCCCCTTTTAACTTGCACTGCTCCTTTAAT
TTGTGGTGTCTCTTGGTTTCTCTGTGGTGGGTGCAATAATAATGCCTGCTGGTTTTAGAG
AAGCTATGGTGGTTATTTCTGCAAAAACCCAGATATCTGAGTAACACAGGTCTACTACAA
TAAATGTACTGTGCTCCATAACATGAAAAAAGTACAACCTGTACAGTGAGGTG
>17-M2a_2cl
CAGCGCATATTCACCGAATACAGCAGCAGCAG------CAACAACAACAACAACAA----
--------CAGCAGCAG---------CAACAA---CAGCAGCAGCAG---------GTTA
TGCAACAGCCTATACAGCAACAGCAAATGCAGCAGCAGCCACAACAGGTAATGCAGCTCC
AGTTGCAGCAGCAGCAAGTGGCACAAAGTCAGCAGCAACTGCTTTCTACGCAGCCACAGA
CCCAGTCCCTGATACAACCAGGTCAGCCACTGCCGGGACAAATACCTTCTCAGGTTATGT
CTGTAACACTCACCCCGCAGCAACAGCAGCAACATCAGCTGAAGATAATACAGGTATTTA
TCTGCACATGGTGCTATTATGTACTTATTTTCTGTTTAGCAGTTTACTTGCAACATATTT
ATTTTCAATTTTAGCAGATTCGGGCAGTGCAAGCTCAGCAGCAAGCTCAGCAGCAAGTGC
AGGCGCAGCAGCAGGCACAGCAGCAGGCACAACAACAGGCACAACAGCAGGCTCAACAGG
TACAGCAAGCAGCTCAACAGGCTGCCCAGCAGGTGCAGCAGCAGGCAGCTCAGCAGCAGG
CAGCACAGGCTCACATGGCAGCTGCAGGGAACCAGGTTAGTTTCTGCAGCAGTTAAACAA
TGTTGTCTCTGCATGTTTTTTT-----TTTTTTTTTTTTCCTAACTGCAAAGCCACTTAA
AGCAGCATTGCAGGTTTATATTCAGATATTTCTTTAAACCCCCCGATATTTGCACCTTGC
TCAGATGGTTATTGGTATTTCACTTATTTTGCCCCTTTTAACTTGCACTGCTCCTTTAAT
TTGTGGTGTCTCTTGGTTTCTCTGTGGTGGGTGCAATAATAATGCCTGCTGGTTTTAGAG
AAGCTATGGTGGTTATTTCTGCAAAAACCCAGATATCTGAGTAACACAGCTCTACTACAA
TAAATGTAC----ATGAAAAACATGAAAAAAGTACAACCTGTACAGTGAGGTG
>17-M2b_2cl
CAGCGCATATTCACCGAATACAGCAGCAG---------CAACAACAACAACAACAACAAC
AACAACAACAGCAGCAGCAG------CAACAA---CAGCAGCAGCAGCAG------GTTA
TGCAACAGCCTATACAGCAACAGCAAATGCAGCAGCAGCCACAACAGGTAATGCAGCTCC
AGTTGCAGCAGCAGCAAGTGGCACAAAGTCAGCAGCAACTGCTTTCTACGCAGCCACAGA
CCCAGTCCCTGATACAACCAGGTCAGCCACTGCCGGGACAAATACCTTCTCAGGTTATGT
CTGTAACACTCACCCCGCAGCAACAGCAGCAACATCAGCTGAAGATAATACAGGTATTTA
TCTGCACATGGTGCTATTATGTACTTATTTTCTGTTTAGCAGTTTACTTGCAACATATTT
ATTTTCAATTTTAGCAGATTCGGGCAGTGCAAGCTCAGCAGCAAGCTCAGCAGCAAGTGC
AGGCGCAGCAGCAGGCACAGCAGCAGGCACAACAACAGGCACAACAGCAGGCTCAACAGG
TACAGCAAGCAGCTCAACAGGCTGCCCAGCAGGTGCAGCAGCAGGCAGCTCAGCAGCAGG
CAGCACAGGCTCACATGGCAGCTGCAGGGAACCAGGTTAGTTTCTGCAGCAGTTAAACAA
TGTTGTCTCTGCATGTTTTTTTTTTATTTTTATTTTTTTCCTAACTGCAAAGCCACTTAA
AGCAGCATTGCAGGTTTATATTCAGATATTTCTTTAAACCCCCCGATATTTGCACCTTGC
TCAGATGGTTATTGGTATTTCACTTATTTTGCCCCTTTTAACTTGCACTGCTCCTTTAAT
TTGTGGTGTCTCTTGGTTTCTCTGTGGTGGGTGCAATAATAATGCCTGCTGGTTTTAGAG
AAGCTATGGTGGTTATTTCTGCAAAAACCCAGATATCTGAGTAACACAGGTCTACTACAA
TAAATGTACTGTGCTCCATAACATGAAAAAAGTACAACCTGTACAGTGAGGTG
>18-F1a_3cl
CAGCGCATATTCACCGAATACAGCAGCAGCAG------CAACAACAACAA----------
--------CAGCAGCAGCAG------CAACAA---CAGCAGCAGCAGCAGCAG---GTTA
TGCAACAGCCTATACAGCAACAGCAAATGCAGCAGCAGCCACAACAGGTAATGCAGCTCC
AGTTGCAGCAGCAGCAAGTGGCACAAAGTCAGCAGCAACTGCTTTCTACGCAGCCACAGA
CCCAGTCCCTGATACAACCAGGTCAGCCACTGCCGGGACAAATACCTTCTCAGGTTATGT
CTGTAACACTCACCCCGCAGCAACAGCAGCAACATCAGCTGAAGATAATACAGGTATTTA
TCTGCACATGGTGCTATTATGTACTTATTTTCTGTTTAGCAGTTTACTTGCAACATATTT
ATTTTCAATTTTAGCAGATTCGGGCAGTGCAAGCTCAGCAGCAAGCTCAGCAGCAAGTGC
AGGCGCAGCAGCAGGCACAGCAGCAGGCACAA---------CAACAGCAGGCTCAACAGG
TACAGCAAGCAGCTCAACAGGCTGCCCAGCAGGTGCAGCAGCAGGCAGCTCAGCAGCAGG
CAGCACAGGCTCACATGGCAGCTGCAGGGAACCAGGTTAGTTTCTGCAGCAGTTAAACAA
TGTTGTCTCTGCATGTTTTTTTG------TTTTTTTTTTCCTAACTGCAAAGCCACTTAA
AGCAGCATTGCAGGTTTATATTCAGATATTTCTTTAAACCCCCCGATATTTGCACCTTGC
TCAGATGGTTATTGGTATTTCACTTATTTTGCCCCTTTTAACTTGCACTGCTCCTTTAAT
TTGTGGTGTCTCTTGGTTTCTCTGTGGTGGGTGCAATAATAATGCCTGCTGGTTTTAGAG
AAGCTATGGTGGTTATTTCTGCAAAAACCCAGATATCTGAGTAACACAGCTCTACTACAA
TAAATGTACTGTGCTCCATAACATGAAAAAAGTACAACCTGTACAGTGAGGTG
>18-F1b_5cl
CAGCGCATATTCACCGAATACAGCAGCAGCAG------CAACAACAACAA----------
--------CAGCAGCAGCAG------CAACAA---CAGCAGCAGCAG---------GTTA
TGCAACAGCCTATACAGCAACAGCAAATGCAGCAGCAGCCACAACAGGTAATGCAGCTCC
AGTTGCAGCAGCAGCAAGTGGCACAAAGTCAGCAGCAACTGCTTTCTACGCAGCCACAGA
CCCAGTCCCTGATACAACCAGGTCAGCCACTGCCGGGACAAATACCTTCTCAGGTTATGT
CTGTAACACTCACCCCGCAGCAACAGCAGCAACATCAGCTGAAGATAATACAGGTATTTA
TCTGCACATGGTGCTATTATGTACTTATTTTCTGTTTAGCAGTTTACTTGCAACATATTT
ATTTTCAATTTTAGCAGATTCGGGCAGTGCAAGCTCAGCAGCAAGCTCAGCAGCAAGTGC
AGGCGCAGCAGCAGGCACAGCAGCAGGCACAA---------CAACAGCAGGCTCAACAGG
TACAGCAAGCAGCTCAACAGGCTGCCCAGCAGGTGCAGCAGCAGGCAGCTCAGCAGCAGG
CAGCACAGGCTCACATGGCAGCTGCAGGGAACCAGGTTAGTTTCTGCAGCAGTTAAACAA
TGTTGTCTCTGCATGTTTTTTTG------TTTTTTTTTTCCTAACTGCAAAGCCACTTAA
AGCAGCATTGCAGGTTTATATTCAGATATTTCTTTAAACCCCCCGATATTTGCACCTTGC
TCAGATGGTTATTGGTATTTCACTTATTTTGCCCCTTTTAACTTGCACTGCTCCTTTAAT
TTGTGGTGTCTCTTGGTTTCTCTGTGGTGGGTGCAATAATAATGCCTGCTGGTTTTAGAG
AAGCTATGGTGGTTATTTCTGCAAAAACCCAGATATCTGAGTAACACAGCTCTACTACAA
TAAATGTACTGTGCTCCATAACATGAAAAAAGTACAACCTGTACAGTGAGGTG
>18-M1a_2cl
CAGCGCATATTCACCGAATACAGCAGCAGCAG------CAACAACAACAA----------
--------CAGCAGCAGCAG------CAACAA---CAGCAGCAGCAGCAGCAG---GTTA
TGCAACAGCCTATACAGCAACAGCAAATGCAGCAGCAGCCACAACAGGTAATGCAGCTCC
AGTTGCAGCAGCAGCAAGTGGCACAAAGTCAGCAGCAACTGCTTTCTACGCAGCCACAGA
CCCAGTCCCTGATACAACCAGGTCAGCCACTGCCGGGACAAATACCTTCTCAGGTTATGT
CTGTAACACTCACCCCGCAGCAACAGCAGCAACATCAGCTGAAGATAATACAGGTATTTA
TCTGCACATGGTGCTATTATGTACTTATTTTCTGTTTAGCAGTTTACTTGCAACATATTT
ATTTTCAATTTTAGCAGATTCGGGCAGTGCAAGCTCAGCAGCAAGCTCAGCAGCAAGTGC
AGGCGCAGCAGCAGGCACAGCAGCAGGCACAA---------CAACAGCAGGCTCAACAGG
TACAGCAAGCAGCTCAACAGGCTGCCCAGCAGGTGCAGCAGCAGGCAGCTCAGCAGCAGG
CAGCACAGGCTCACATGGCAGCTGCAGGGAACCAGGTTAGTTTCTGCAGCAGTTAAACAA
TGTTGTCTCTGCATGTTTTTTTG------TTTTTTTTTTCCTAACTGCAAAGCCACTTAA
AGCAGCATTGCAGGTTTATATTCAGATATTTCTTTAAACCCCCCGATATTTGCACCTTGC
TCAGATGGTTATTGGTATTTCACTTATTTTGCCCCTTTTAACTTGCACTGCTCCTTTAAT
TTGTGGTGTCTCTTGGTTTCTCTGTGGTGGGTGCAATAATAATGCCTGCTGGTTTTAGAG
AAGCTATGGTGGTTATTTCTGCAAAAACCCAGATATCTGAGTAACACAGCTCTACTACAA
TAAATGTACTGTGCTCCATAACATGAAAAAAGTACAACCTGTACAGTGAGGTG
>18-M1b_6cl
CAGCGCATATTCACCGAATACAGCAGCAGCAG------CAACAACAACAACAACAA----
--------CAGCAGCAGCAG------CAACAA---CAGCAGCAGCAGCAGCAG---GTTA
TGCAACAGCCTATACAGCAACAGCAAATGCAGCAGCAGCCACAACAGGTAATGCAGCTCC
AGTTGCAGCAGCAGCAAGTGGCACAAAGTCAGCAGCAACTGCTTTCTACGCAGCCACAGA
CCCAGTCCCTGATACAACCAGGTCAGCCACTGCCGGGACAAATACCTTCTCAGGTTATGT
CTGTAACACTCACCCCGCAGCAACAGCAGCAACATCAGCTGAAGATAATACAGGTATTTA
TCTGCACATGGTGCTATTATGTACTTATTTTCTGTTTAGCAGTTTACTTGCAACATATTT
ATTTTCAATTTTAGCAGATTCGGGCAGTGCAAGCTCAGCAGCAAGCTCAGCAGCAAGTGC
AGGCGCAGCAGCAGGCACAGCAGCAGGCACAACAACAGGCACAACAGCAGGCTCAACAGG
TACAGCAAGCAGCTCAACAGGCTGCCCAGCAGGTGCAGCAGCAGGCAGCTCAGCAGCAGG
CAGCACAGGCTCACATGGCAGCTGCAGGGAACCAGGTTAGTTTCTGCAGCAGTTAAACAA
TGTTGTCTCTGCATGTTTTTTTG------TTTTTTTTTTCCTAACTGCAAAGCCACTTAA
AGCAGCATTGCAGGTTTATATTCAGATATTTCTTTAAACCCCCCGATATTTGCACCTTGC
TCAGATGGTTATTGGTATTTCACTTATTTTGCCCCTTTTAACTTGCACTGCTCCTTTAAT
TTGTGGTGTCTCTTGGTTTCTCTGTGGTGGGTGCAATAATAATGCCTGCTGGTTTTAGAG
AAGCTATGGTGGTTATTTCTGCAAAAACCCAGATATCTGAGTAACACAGCTCTACTACAA
TAAATGTACTGTGCTCCATAACATGAAAAAAGTACAACCTGTACAGTGAGGTG
>19-F2a_2cl
CAGCGCATATTCACCGAATACAGCAG------------CAACAACAACAACAACAACAA-
--------CAGCAGCAGCAG------CAACAA---CAGCAGCAGCAGCAG------GTTA
TGCAACAGCCTATACAGCAACAGCAAATGCAGCAGCAGCCACAACAGGTAATGCAGCTCC
AGTTGCAGCAGCAGCAAGTGGCACAAAGTCAGCAGCAACTGCTTTCTACGCAGCCACAGA
CCCAGTCCCTGATACAACCAGGTCAGCCACTGCCGGGACAAATACCTTCTCAGGTTATGT
CTGTAACACTCACCCCGCAGCAACAGCAGCAACATCAGCTGAAGATAATACAGGTATTTA
TCTGCACATGGTGCTATTATGTACTTATTTTCTGTTTAGCAGTTTACTTGCAACATATTT
ATTTTCAATTTTAGCAGATTCGGGCAGTGCAAGCTCAGCAGCAAGCTCAGCAGCAAGTGC
AGGCGCAGCAGCAGGCACAGCAGCAGGCACAA---------CAACAGCAGGCTCAACAGG
TACAGCAAGCAGCTCAACAGGCTGCCCAGCAGGTGCAGCAGCAGGCAGCTCAGCAGCAGG
CAGCACAGGCTCACATGGCAGCTGCAGGGAACCAGGTTAGTTTCTGCAGCAGTTAAACAA
TGTTGTCTCTGCATGTTTTTTTG------TTTTTTTTTTCCTAACTGCAAAGCCACTTAA
AGCAGCATTGCAGGTTTATATTCAGATATTTCTTTAAACCCCCCGATATTTGCACCTTGC
TCAGATGGTTATTGGTATTTCACTTATTTTGCCCCTTTTAACTTGCACTGCTCCTTTAAT
TTGTGGTGTCTCTTGGTTTCTCTGTGGTGGGTGCAATAATAATGCCTGCTGGTTTTAGAG
AAGCTATGGTGGTTATTTCTGCAAAAACCCAGATATCTGAGTAACACAGCTCTACTACAA
TAAATGTACTGTGCTCCATAACATGAAAAAAGTACAACCTGTACAGTGAGGTG
>19-F2b_7cl
CAGCGCATATTCACCGAATACAGCAGCAG---------CAACAACAACAACAACAACAA-
--------CAGCAGCAGCAG------CAACAA---CAGCAGCAGCAGCAG------GTTA
TGCAACAGCCTATACAGCAACAGCAAATGCAGCAGCAGCCACAACAGGTAATGCAGCTCC
AGTTGCAGCAGCAGCAAGTGGCACAAAGTCAGCAGCAACTGCTTTCTACGCAGCCACAGA
CCCAGTCCCTGATACAACCAGGTCAGCCACTGCCGGGACAAATACCTTCTCAGGTTATGT
CTGTAACACTCACCCCGCAGCAACAGCAGCAACATCAGCTGAAGATAATACAGGTATTTA
TCTGCACATGGTGCTATTATGTACTTATTTTCTGTTTAGCAGTTTACTTGCAACATATTT
ATTTTCAATTTTAGCAGATTCGGGCAGTGCAAGCTCAGCAGCAAGCTCAGCAGCAAGTGC
AGGCGCAGCAGCAGGCACAGCAGCAGGCACAACAACAGGCACAACAGCAGGCTCAACAGG
TACAGCAAGCAGCTCAACAGGCTGCCCAGCAGGTGCAGCAGCAGGCAGCTCAGCAGCAGG
CAGCACAGGCTCACATGGCAGCTGCAGGGAACCAGGTTAGTTTCTGCAGCAGTTAAACAA
TGTTGTCTCTGCATGTTTTTTT-TTATTTTTATTTTTTTCCTAACTGCAAAGCCACTTAA
AGCAGCATTGCAGGTTTATATTCAGATATTTCTTTAAACCCCCCGATATTTGCACCTTGC
TCAGATGGTTATTGGTATTTCACTTATTTTGCCCCTTTTAACTTGCACTGCTCCTTTAAT
TTGTGGTGTCTCTTGGTTTCTCTGTGGTGGGTGCAATAATAATGCCTGCTGGTTTTAGAG
AAGCTATGGTGGTTATTTCTGCAAAAACCCAGATATCTGAGTAACACAGCTCTACTACAA
TAAATGTACTGTGCTCCATAACATGAAAAAAGTACAACCTGTACAGTGAGGTG
>19-M1a_4cl
CAGCGCATATTCACCGAATACAGCAGCAGCAGCAG---CAACAACAACAACAA-------
--------CAGCAGCAGCAG------CAACAA---CAGCAGCAGCAGCAGCAG---GTTA
TGCAACAGCCTATACAGCAACAGCAAATGCAGCAGCAGCCACAACAGGTAATGCAGCTCC
AGTTGCAGCAGCAGCAAGTGGCACAAAGTCAGCAGCAACTGCTTTCTACGCAGCCACAGA
CCCAGTCCCTGATACAACCAGGTCAGCCACTGCCGGGACAAATACCTTCTCAGGTTATGT
CTGTAACACTCACCCCGCAGCAACAGCAGCAACATCAGCTGAAGATAATACAGGTATTTA
TCTGCACATGGTGCTATTATGTACTTATTTTCTGTTTAGCAGTTTACTTGCAACATATTT
ATTTTCAATTTTAGCAGATTCGGGCAGTGCAAGCTCAGCAGCAAGCTCAGCAGCAAGTGC
AGGCGCAGCAGCAGGCACAGCAGCAGGCACAACAACAGGCACAACAGCAGGCTCAACAGG
TACAGCAAGCAGCTCAACAGGCTGCCCAGCAGGTGCAGCAGCAGGCAGCTCAGCAGCAGG
CAGCACAGGCTCACATGGCAGCTGCAGGGAACCAGGTTAGTTTCTGCAGCAGTTAAACAA
TGTTGTCTCTGCATGTTTTTTT------TTTTTTTTTTTCCTAACTGCAAAGCCACTTAA
AGCAGCATTGCAGGTTTATATTCAGATATTTCTTTAAACCCCCCGATATTTGCACCTTGC
TCAGATGGTTATTGGTATTTCACTTATTTTGCCCCTTTTAACTTGCACTGCTCCTTTAAT
TTGTGGTGTCTCTTGGTTTCTCTGTGGTGGGTGCAATAATAATGCCTGCTGGTTTTAGAG
AAGCTATGGTGGTTATTTCTGCAAAAACCCAGATATCTGAGTAACACAGCTCTACTACAA
TAAATGTACTGTGCTCCATAACATGAAAAAAGTACAACCTGTACAGTGAGGTG
>19-M1b_5cl
CAGCGCATATTCACCGAATACAGCAGCAG---------CAACAACAACAACAACAACAAC
AA------CAGCAGCAGCAG------CAACAA---CAGCAGCAGCAGCAG------GTTA
TGCAACAGCCTATACAGCAACAGCAAATGCAGCAGCAGCCACAACAGGTAATGCAGCTCC
AGTTGCAGCAGCAGCAAGTGGCACAAAGTCAGCAGCAACTGCTTTCTACGCAGCCACAGA
CCCAGTCCCTGATACAACCAGGTCAGCCACTGCCGGGACAAATACCTTCTCAGGTTATGT
CTGTAACACTCACCCCGCAGCAACAGCAGCAACATCAGCTGAAGATAATACAGGTATTTA
TCTGCACATGGTGCTATTATGTACTTATTTTCTGTTTAGCAGTTTACTTGCAACATATTT
ATTTTCAATTTTAGCAGATTCGGGCAGTGCAAGCTCAGCAGCAAGCTCAGCAGCAAGTGC
AGGCGCAGCAGCAGGCACAGCAGCAGGCACAACAACAGGCACAACAGCAGGCTCAACAGG
TACAGCAAGCAGCTCAACAGGCTGCCCAGCAGGTGCAGCAGCAGGCAGCTCAGCAGCAGG
CAGCACAGGCTCACATGGCAGCTGCAGGGAACCAGGTTAGTTTCTGCAGCAGTTAAACAA
TGTTGTCTCTGCATGTTTTTTT-TTATTTTTATTTTTTTCCTAACTGCAAAGCCACTTAA
AGCAGCATTGCAGGTTTATATTCAGATATTTCTTTAAACCCCCCGATATTTGCACCTTGC
TCAGATGGTTATTGGTATTTCACTTATTTTGCCCCTTTTAACTTGCACTGCTCCTTTAAT
TTGTGGTGTCTCTTGGTTTCTCTGTGGTGGGTGCAATAATAATGCCTGCTGGTTTTAGAG
AAGCTATGGTGGTTATTTCTGCAAAAACCCAGATATCTGAGTAACACAGGTCTACTACAA
TAAATGTACTGTGCTCCATAACATGAAAAAAGTACAACCTGTACAGTGAGGTG
>19-M4a_4cl
CAGCGCATATTCACCGAATACAGCAGCAGCAG------CAACAACAACAA----------
--------CAGCAGCAGCAG------CAACAA---CAGCAGCAGCAGCAGCAG---GTTA
TGCAACAGCCTATACAGCAACAGCAAATGCAGCAGCAGCCACAACAGGTAATGCAGCTCC
AGTTGCAGCAGCAGCAAGTGGCACAAAGTCAGCAGCAACTGCTTTCTACGCAGCCACAGA
CCCAGTCCCTGATACAACCAGGTCAGCCACTGCCGGGACAAATACCTTCTCAGGTTATGT
CTGTAACACTCACCCCGCAGCAACAGCAGCAACATCAGCTGAAGATAATACAGGTATTTA
TCTGCACATGGTGCTATTATGTACTTATTTTCTGTTTAGCAGTTTACTTGCAACATATTT
ATTTTCAATTTTAGCAGATTCGGGCAGTGCAAGCTCAGCAGCAAGCTCAGCAGCAAGTGC
AGGCGCAGCAGCAGGCACAGCAGCAGGCACAA---------CAACAGCAGGCTCAACAGG
TACAGCAAGCAGCTCAACAGGCTGCCCAGCAGGTGCAGCAGCAGGCAGCTCAGCAGCAGG
CAGCACAGGCTCACATGGCAGCTGCAGGGAACCAGGTTAGTTTCTGCAGCAGTTAAACAA
TGTTGTCTCTGCATGTTTTTTTG------TTTTTTTTTTCCTAACTGCAAAGCCACTTAA
AGCAGCATTGCAGGTTTATATTCAGATATTTCTTTAAACCCCCCGATATTTGCACCTTGC
TCAGATGGTTATTGGTATTTCACTTATTTTGCCCCTTTTAACTTGCACTGCTCCTTTAAT
TTGTGGTGTCTCTTGGTTTCTCTGTGGTGGGTGCAATAATAATGCCTGCTGGTTTTAGAG
AAGCTATGGTGGTTATTTCTGCAAAAACCCAGATATCTGAGTAACACAGCTCTACTACAA
TAAATGTACTGTGCTCCATAACATGAAAAAAGTACAACCTGTACAGTGAGGTG
>19-M4b_2cl
CAGCGCATATTCACCGAATACAGCAGCAGCAGCAG---CAACAACAACAACAA-------
--------CAGCAGCAGCAG------CAACAA---CAGCAGCAGCAGCAGCAGCAGGTTA
TGCAACAGCCTATACAGCAACAGCAAATGCAGCAGCAGCCACAACAGGTAATGCAGCTCC
AGTTGCAGCAGCAGCAAGTGGCACAAAGTCAGCAGCAACTGCTTTCTACGCAGCCACAGA
CCCAGTCCCTGATACAACCAGGTCAGCCACTGCCGGGACAAATACCTTCTCAGGTTATGT
CTGTAACACTCACCCCGCAGCAACAGCAGCAACATCAGCTGAAGATAATACAGGTATTTA
TCTGCACATGGTGCTATTATGTACTTATTTTCTGTTTAGCAGTTTACTTGCAACATATTT
ATTTTCAATTTTAGCAGATTCGGGCAGTGCAAGCTCAGCAGCAAGCTCAGCAGCAAGTGC
AGGCGCAGCAGCAGGCACAGCAGCAGGCACAACAACAGGCACAACAGCAGGCTCAACAGG
TACAGCAAGCAGCTCAACAGGCTGCCCAGCAGGTGCAGCAGCAGGCAGCTCAGCAGCAGG
CAGCACAGGCTCACATGGCAGCTGCAGGGAACCAGGTTAGTTTCTGCAGCAGTTAAACAA
TGTTGTCTCTGCATGTTTTTTT-----TTTTTTTTTTTTCCTAACTGCAAAGCCACTTAA
AGCAGCATTGCAGGTTTATATTCAGATATTTCTTTAAACCCCCCGATATTTGCACCTTGC
TCAGATGGTTATTGGTATTTCACTTATTTTGCCCCTTTTAACTTGCACTGCTCCTTTAAT
TTGTGGTGTCTCTTGGTTTCTCTGTGGTGGGTGCAATAATAATGCCTGCTGGTTTTAGAG
AAGCTATGGTGGTTATTTCTGCAAAAACCCAGATATCTGAGTAACACAGCTCTACTACAA
TAAATGTACTGTGCTCCATAACATGAAAAAAGTACAACCTGTACAGTGAGGTG
>21-M1a_4cl
CAGCGCATATTCACCGAATACAGCAGCAGCAG------CAACAACAACAA----------
--------CAGCAGCAGCAG------CAACAA---CAGCAGCAGCAGCAGCAG---GTTA
TGCAACAGCCTATACAGCAACAGCAAATGCAGCAGCAGCCACAACAGGTAATGCAGCTCC
AGTTGCAGCAGCAGCAAGTGGCACAAAGTCAGCAGCAACTGCTTTCTACGCAGCCACAGA
CCCAGTCCCTGATACAACCAGGTCAGCCACTGCCGGGACAAATACCTTCTCAGGTTATGT
CTGTAACACTCACCCCGCAGCAACAGCAGCAACATCAGCTGAAGATAATACAGGTATTTA
TCTGCACATGGTGCTATTATGTACTTATTTTCTGTTTAGCAGTTTACTTGCAACATATTT
ATTTTCAATTTTAGCAGATTCGGGCAGTGCAAGCTCAGCAGCAAGCTCAGCAGCAAGTGC
AGGCGCAGCAGCAGGCACAGCAGCAGGCACAA---------CAACAGCAGGCTCAACAGG
TACAGCAAGCAGCTCAACAGGCTGCCCAGCAGGTGCAGCAGCAGGCAGCTCAGCAGCAGG
CAGCACAGGCTCACATGGCAGCTGCAGGGAACCAGGTTAGTTTCTGCAGCAGTTAAACAA
TGTTGTCTCTGCATGTTTTTTTG------TTTTTTTTTTCCTAACTGCAAAGCCACTTAA
AGCAGCATTGCAGGTTTATATTCAGATATTTCTTTAAACCCCCCGATATTTGCACCTTGC
TCAGATGGTTATTGGTATTTCACTTATTTTGCCCCTTTTAACTTGCACTGCTCCTTTAAT
TTGTGGTGTCTCTTGGTTTCTCTGTGGTGGGTGCAATAATAATGCCTGCTGGTTTTAGAG
AAGCTATGGTGGTTATTTCTGCAAAAACCCAGATATCTGAGTAACACAGCTCTACTACAA
TAAATGTACTGTGCTCCATAACATGAAAAAAGTACAACCTGTACAGTGAGGTG
>21-M1b_2cl
CAGCGCATATTCACCGAATACAGCAGCAGCAG------CAACAACAACAACAACAA----
--------CAGCAGCAGCAG------CAACAA---CAGCAGCAGCAGCAGCAG---GTTA
TGCAACAGCCTATACAGCAACAGCAAATGCAGCAGCAGCCACAACAGGTAATGCAGCTCC
AGTTGCAGCAGCAGCAAGTGGCACAAAGTCAGCAGCAACTGCTTTCTACGCAGCCACAGA
CCCAGTCCCTGATACAACCAGGTCAGCCACTGCCGGGACAAATACCTTCTCAGGTTATGT
CTGTAACACTCACCCCGCAGCAACAGCAGCAACATCAGCTGAAGATAATACAGGTATTTA
TCTGCACATGGTGCTATTATGTACTTATTTTCTGTTTAGCAGTTTACTTGCAACATATTT
ATTTTCAATTTTAGCAGATTCGGGCAGTGCAAGCTCAGCAGCAAGCTCAGCAGCAAGTGC
AGGCGCAGCAGCAGGCACAGCAGCAGGCACAACAACAGGCACAACAGCAGGCTCAACAGG
TACAGCAAGCAGCTCAACAGGCTGCCCAGCAGGTGCAGCAGCAGGCAGCTCAGCAGCAGG
CAGCACAGGCTCACATGGCAGCTGCAGGGAACCAGGTTAGTTTCTGCAGCAGTTAAACAA
TGTTGTCTCTGCATGTTTTTTTG------TTTTTTTTTTCCTAACTGCAAAGCCACTTAA
AGCAGCATTGCAGGTTTATATTCAGATATTTCTTTAAACCCCCCGATATTTGCACCTTGC
TCAGATGGTTATTGGTATTTCACTTATTTTGCCCCTTTTAACTTGCACTGCTCCTTTAAT
TTGTGGTGTCTCTTGGTTTCTCTGTGGTGGGTGCAATAATAATGCCTGCTGGTTTTAGAG
AAGCTATGGTGGTTATTTCTGCAAAAACCCAGATATCTGAGTAACACAGCTCTACTACAA
TAAATGTACTGTGCTCCATAACATGAAAAAAGTACAACCTGTACAGTGAGGTG
>21-F1ab_6cl
CAGCGCATATTCACCGAATACAGCAGCAGCAG------CAACAACAACAA----------
--------CAGCAGCAGCAG------CAACAA---CAGCAGCAGCAGCAGCAG---GTTA
TGCAACAGCCTATACAGCAACAGCAAATGCAGCAGCAGCCACAACAGGTAATGCAGCTCC
AGTTGCAGCAGCAGCAAGTGGCACAAAGTCAGCAGCAACTGCTTTCTACGCAGCCACAGA
CCCAGTCCCTGATACAACCAGGTCAGCCACTGCCGGGACAAATACCTTCTCAGGTTATGT
CTGTAACACTCACCCCGCAGCAACAGCAGCAACATCAGCTGAAGATAATACAGGTATTTA
TCTGCACATGGTGCTATTATGTACTTATTTTCTGTTTAGCAGTTTACTTGCAACATATTT
ATTTTCAATTTTAGCAGATTCGGGCAGTGCAAGCTCAGCAGCAAGCTCAGCAGCAAGTGC
AGGCGCAGCAGCAGGCACAGCAGCAGGCACAA---------CAACAGCAGGCTCAACAGG
TACAGCAAGCAGCTCAACAGGCTGCCCAGCAGGTGCAGCAGCAGGCAGCTCAGCAGCAGG
CAGCACAGGCTCACATGGCAGCTGCAGGGAACCAGGTTAGTTTCTGCAGCAGTTAAACAA
TGTTGTCTCTGCATGTTTTTTTG------TTTTTTTTTTCCTAACTGCAAAGCCACTTAA
AGCAGCATTGCAGGTTTATATTCAGATATTTCTTTAAACCCCCCGATATTTGCACCTTGC
TCAGATGGTTATTGGTATTTCACTTATTTTGCCCCTTTTAACTTGCACTGCTCCTTTAAT
TTGTGGTGTCTCTTGGTTTCTCTGTGGTGGGTGCAATAATAATGCCTGCTGGTTTTAGAG
AAGCTATGGTGGTTATTTCTGCAAAAACCCAGATATCTGAGTAACACAGCTCTACTACAA
TAAATGTACTGTGCTCCATAACATGAAAAAAGTACAACCTGTACAGTGAGGTG
>22-M1a_2cl
CAGCGCATATTCACCGAATACAGCAGCAGCAG------CAACAACAACAA----------
--------CAGCAGCAGCAG------CAACAA---CAGCAGCAGCAGCAGCAG---GTTA
TGCAACAGCCTATACAGCAACAGCAAATGCAGCAGCAGCCACAACAGGTAATGCAGCTCC
AGTTGCAGCAGCAGCAAGTGGCACAAAGTCAGCAGCAACTGCTTTCTACGCAGCCACAGA
CCCAGTCCCTGATACAACCAGGTCAGCCACTGCCGGGACAAATACCTTCTCAGGTTATGT
CTGTAACACTCACCCCGCAGCAACAGCAGCGACATCAGCTGAAGATAATACAGGTATTTA
TCTGCACATGGTGCTATTATGTACTTATTTTCTGTTTAGCAGTTTACTTGCAACATATTT
ATTTTCAATTTTAGCAGATTCGGGCAGTGCAAGCTCAGCAGCAAGCTCAGCAGCAAGTGC
AGGCGCAGCAGCAGGCACAGCAGCAGGCACAA---------CAACAGCAGGCTCAACAGG
TACAGCAAGCAGCTCAACAGGCTGCCCAGCAGGTGCAGCAGCAGGCAGCTCAGCAGCAGG
CAGCACAGGCTCACATGGCAGCTGCAGGGAACCAGGTTAGTTTCTGCAGCAGTTAAACAA
TGTTGTCTCTGCATGTTTTTTTG------TTTTTTTTTTCCTAACTGCAAAGCCACTTAA
AGCAGCATTGCAGGTTTATATTCAGATATTTCTTTAAACCCCCCGATATTTGCACCTTGC
TCAGATGGTTATTGGTATTTCACTTATTTTGCCCCTTTTAACTTGCACTGCTCCTTTAAT
TTGTGGTGTCTCTTGGTTTCTCTGTGGTGGGTGCAATAATAATGCCTGCTGGTTTTAGAG
AAGCTATGGTGGTTATTTCTGCAAAAACCCAGATATCTGAGTAACACAGCTCTACTACAA
TAAATGTACTGTGCTCCATAACATGAAAAAAGTACAACCTGTACAGTGAGGTG
>22-M1b_3cl
CAGCGCATATTCACCGAATACAGCAGCAGCAG------CAACAACAACAACAACAA----
--------CAGCAGCAGCAG------CAACAA---CAGCAGCAGCAGCAGCAG---GTTA
TGCAACAGCCTATACAGCAACAGCAAATGCAGCAGCAGCCACAACAGGTAATGCAGCTCC
AGTTGCAGCAGCAGCAAGTGGCACAAAGTCAGCAGCAACTGCTTTCTACGCAGCCACAGA
CCCAGTCCCTGATACAACCAGGTCAGCCACTGCCGGGACAAATACCTTCTCAGGTTATGT
CTGTAACACTCACCCCGCAGCAACAGCAGCAACATCAGCTGAAGATAATACAGGTATTTA
TCTGCACATGGTGCTATTATGTACTTATTTTCTGTTTAGCAGTTTACTTGCAACATATTT
ATTTTCAATTTTAGCAGATTCGGGCAGTGCAAGCTCAGCAGCAAGCTCAGCAGCAAGTGC
AGGCGCAGCAGCAGGCACAGCAGCAGGCACAACAACAGGCACAACAGCAGGCTCAACAGG
TACAGCAAGCAGCTCAACAGGCTGCCCAGCAGGTGCAGCAGCAGGCAGCTCAGCAGCAGG
CAGCACAGGCTCACATGGCAGCTGCAGGGAACCAGGTTAGTTTCTGCAGCAGTTAAACAA
TGTTGTCTCTGCATGTTTTTTTG------TTTTTTTTTTCCTAACTGCAAAGCCACTTAA
AGCAGCATTGCAGGTTTATATTCAGATATTTCTTTAAACCCCCCGATATTTGCACCTTGC
TCAGATGGTTATTGGTATTTCACTTATTTTGCCCCTTTTAACTTGCACTGCTCCTTTAAT
TTGTGGTGTCTCTTGGTTTCTCTGTGGTGGGTGCAATAATAATGCCTGCTGGTTTTAGAG
AAGCTATGGTGGTTATTTCTGCAAAAACCCAGATATCTGAGTAACACAGCTCTACTACAA
TAAATGTACTGTGCTCCATAACATGAAAAAAGTACAACCTGTACAGTGAGGTG
>24-M3a_4cl
CAGCGCATATTCACCGAATACAGCAGCAGCAG------CAACAACAACAA----------
--------CAGCAGCAGCAGCAG---CAACAA---CAGCAGCAGCAGCAGCAG---GTTA
TGCAACAGCCTATACAGCAACAGCAAATGCAGCAGCAGCCACAACAGGTAATGCAGCTCC
AGTTGCAGCAGCAGCAAGTGGCACAAAGTCAGCAGCAACTGCTTTCTACGCAGCCACAGA
CCCAGTCCCTGATACAACCAGGTCAGCCACTGCCGGGACAAATACCTTCTCAGGTTATGT
CTGTAACACTCACCCCGCAGCAACAGCAGCAACATCAGCTGAAGATAATACAGGTATTTA
TCTGCACATGGTGCTATTATGTACTTATTTTCTGTTTAGCAGTTTACTTGCAACATATTT
ATTTTCAATTTTAGCAGATTCGGGCAGTGCAAGCTCAGCAGCAAGCTCAGCAGCAAGTGC
AGGCGCAGCAGCAGGCACAGCAGCAGGCACAA---------CAACAGCAGGCTCAACAGG
TACAGCAAGCAGCTCAACAGGCTGCCCAGCAGGTGCAGCAGCAGGCAGCTCAGCAGCAGG
CAGCACAGGCTCACATGGCAGCTGCAGGGAACCAGGTTAGTTTCTGCAGCAGTTAAACAA
TGTTGTCTCTGCATGTTTTTTTG------TTTTTTTTTTCCTAACTGCAAAGCCACTTAA
AGCAGCATTGCAGGTTTATATTCAGATATTTCTTTAAACCCCCCGATATTTGCACCTTGC
TCAGATGGTTATTGGTATTTCACTTATTTTGCCCCTTTTAACTTGCACTGCTCCTTTAAT
TTGTGGTGTCTCTTGGTTTCTCTGTGGTGGGTGCAATAATAATGCCTGCTGGTTTTAGAG
AAGCTATGGTGGTTATTTCTGCAAAAACCCAGATATCTGAGTAACACAGCTCTACTACAA
TAAATGTACTGTGCTCCATAACATGAAAAAAGTACAACCTGTACAGTGAGGTG
>24-M3b_6cl
CAGCGCATATTCACCGAATACAGCAGCAGCAG------CAACAACAACAACAACAA----
--------CAGCAGCAGCAG------CAACAA---CAGCAGCAGCAGCAGCAG---GTTA
TGCAACAGCCTATACAGCAACAGCAAATGCAGCAGCAGCCACAACAGGTAATGCAGCTCC
AGTTGCAGCAGCAGCAAGTGGCACAAAGTCAGCAGCAACTGCTTTCTACGCAGCCACAGA
CCCAGTCCCTGATACAACCAGGTCAGCCACTGCCGGGACAAATACCTTCTCAGGTTATGT
CTGTAACACTCACCCCGCAGCAACAGCAGCAACATCAGCTGAAGATAATACAGGTATTTA
TCTGCACATGGTGCTATTATGTACTTATTTTCTGTTTAGCAGTTTACTTGCAACATATTT
ATTTTCAATTTTAGCAGATTCGGGCAGTGCAAGCTCAGCAGCAAGCTCAGCAGCAAGTGC
AGGCGCAGCAGCAGGCACAGCAGCAGGCACAACAACAGGCACAACAGCAGGCTCAACAGG
TACAGCAAGCAGCTCAACAGGCTGCCCAGCAGGTGCAGCAGCAGGCAGCTCAGCAGCAGG
CAGCACAGGCTCACATGGCAGCTGCAGGGAACCAGGTTAGTTTCTGCAGCAGTTAAACAA
TGTTGTCTCTGCATGTTTTTTTG------TTTTTTTTTTCCTAACTGCAAAGCCACTTAA
AGCAGCATTGCAGGTTTATATTCAGATATTTCTTTAAACCCCCCGATATTTGCACCTTGC
TCAGATGGTTATTGGTATTTCACTTATTTTGCCCCTTTTAACTTGCACTGCTCCTTTAAT
TTGTGGTGTCTCTTGGTTTCTCTGTGGTGGGTGCAATAATAATGCCTGCTGGTTTTAGAG
AAGCTATGGTGGTTATTTCTGCAAAAACCCAGATATCTGAGTAACACAGCTCTACTACAA
TAAATGTACTGTGCTCCATAACATGAAAAAAGTACAACCTGTACAGTGAGGTG
>24-F1ab_9cl
CAGCGCATATTCACCGAATACAGCAGCAGCAG------CAACAACAACAA----------
--------CAGCAGCAGCAG------CAACAA---CAGCAGCAGCAGCAGCAG---GTTA
TGCAACAGCCTATACAGCAACAGCAAATGCAGCAGCAGCCACAACAGGTAATGCAGCTCC
AGTTGCAGCAGCAGCAAGTGGCACAAAGTCAGCAGCAACTGCTTTCTACGCAGCCACAGA
CCCAGTCCCTGATACAACCAGGTCAGCCACTGCCGGGACAAATACCTTCTCAGGTTATGT
CTGTAACACTCACCCCGCAGCAACAGCAGCAACATCAGCTGAAGATAATACAGGTATTTA
TCTGCACATGGTGCTATTATGTACTTATTTTCTGTTTAGCAGTTTACTTGCAACATATTT
ATTTTCAATTTTAGCAGATTCGGGCAGTGCAAGCTCAGCAGCAAGCTCAGCAGCAAGTGC
AGGCGCAGCAGCAGGCACAGCAGCAGGCACAA---------CAACAGCAGGCTCAACAGG
TACAGCAAGCAGCTCAACAGGCTGCCCAGCAGGTGCAGCAGCAGGCAGCTCAGCAGCAGG
CAGCACAGGCTCACATGGCAGCTGCAGGGAACCAGGTTAGTTTCTGCAGCAGTTAAACAA
TGTTGTCTCTGCATGTTTTTTTG------TTTTTTTTTTCCTAACTGCAAAGCCACTTAA
AGCAGCATTGCAGGTTTATATTCAGATATTTCTTTAAACCCCCCGATATTTGCACCTTGC
TCAGATGGTTATTGGTATTTCACTTATTTTGCCCCTTTTAACTTGCACTGCTCCTTTAAT
TTGTGGTGTCTCTTGGTTTCTCTGTGGTGGGTGCAATAATAATGCCTGCTGGTTTTAGAG
AAGCTATGGTGGTTATTTCTGCAAAAACCCAGATATCTGAGTAACACAGCTCTACTACAA
TAAATGTACTGTGCTCCATAACATGAAAAAAGTACAACCTGTACAGTGAGGTG
>24-F2a_9cl
CAGCGCATATTCACCGAATACAGCAGCAGCAG------CAACAACAACAA----------
--------CAGCAGCAGCAG------CAACAA---CAGCAGCAGCAGCAGCAG---GTTA
TGCAACAGCCTATACAGCAACAGCAAATGCAGCAGCAGCCACAACAGGTAATGCAGCTCC
AGTTGCAGCAGCAGCAAGTGGCACAAAGTCAGCAGCAACTGCTTTCTACGCAGCCACAGA
CCCAGTCCCTGATACAACCAGGTCAGCCACTGCCGGGACAAATACCTTCTCAGGTTATGT
CTGTAACACTCACCCCGCAGCAACAGCAGCAACATCAGCTGAAGATAATACAGGTATTTA
TCTGCACATGGTGCTATTATGTACTTATTTTCTGTTTAGCAGTTTACTTGCAACATATTT
ATTTTCAATTTTAGCAGATTCGGGCAGTGCAAGCTCAGCAGCAAGCTCAGCAGCAAGTGC
AGGCGCAGCAGCAGGCACAGCAGCAGGCACAA---------CAACAGCAGGCTCAACAGG
TACAGCAAGCAGCTCAACAGGCTGCCCAGCAGGTGCAGCAGCAGGCAGCTCAGCAGCAGG
CAGCACAGGCTCACATGGCAGCTGCAGGGAACCAGGTTAGTTTCTGCAGCAGTTAAACAA
TGTTGTCTCTGCATGTTTTTTTG------TTTTTTTTTTCCTAACTGCAAAGCCACTTAA
AGCAGCATTGCAGGTTTATATTCAGATATTTCTTTAAACCCCCCGATATTTGCACCTTGC
TCAGATGGTTATTGGTATTTCACTTATTTTGCCCCTTTTAACTTGCACTGCTCCTTTAAT
TTGTGGTGTCTCTTGGTTTCTCTGTGGTGGGTGCAATAATAATGCCTGCTGGTTTTAGAG
AAGCTATGGTGGTTATTTCTGCAAAAACCCAGATATCTGAGTAACACAGCTCTACTACAA
TAAATGTACTGTGCTCCATAACATGAAAAAAGTACAACCTGTACAGTGAGGTG
>24-F2b_3cl
CAGCGCATATTCACCGAATACAGCAGCAG---------CAACAACAACAA----------
--------CAGCAGCAGCAG------CAACAA---CAGCAGCAGCAGCAGCAG---GTTA
TGCAACAGCCTATACAGCAACAGCAAATGCAGCAGCAGCCACAACAGGTAATGCAGCTCC
AGTTGCAGCAGCAGCAAGTGGCACAAAGTCAGCAGCAACTGCTTTCTACGCAGCCACAGA
CCCAGTCCCTGATACAACCAGGTCAGCCACTGCCGGGACAAATACCTTCTCAGGTTATGT
CTGTAACACTCACCCCGCAGCAACAGCAGCAACATCAGCTGAAGATAATACAGGTATTTA
TCTGCACATGGTGCTATTATGTACTTATTTTCTGTTTAGCAGTTTACTTGCAACATATTT
ATTTTCAATTTTAGCAGATTCGGGCAGTGCAAGCTCAGCAGCAAGCTCAGCAGCAAGTGC
AGGCGCAGCAGCAGGCACAGCAGCAGGCACAA---------CAACAGCAGGCTCAACAGG
TACAGCAAGCAGCTCAACAGGCTGCCCAGCAGGTGCAGCAGCAGGCAGCTCAGCAGCAGG
CAGCACAGGCTCACATGGCAGCTGCAGGGAACCAGGTTAGTTTCTGCAGCAGTTAAACAA
TGTTGTCTCTGCATGTTTTTTTG------TTTTTTTTTTCCTAACTGCAAAGCCACTTAA
AGCAGCATTGCAGGTTTATATTCAGATATTTCTTTAAACCCCCCGATATTTGCACCTTGC
TCAGATGGTTATTGGTATTTCACTTATTTTGCCCCTTTTAACTTGCACTGCTCCTTTAAT
TTGTGGTGTCTCTTGGTTTCTCTGTGGTGGGTGCAATAATAATGCCTGCTGGTTTTAGAG
AAGCTATGGTGGTTATTTCTGCAAAAACCCAGATATCTGAGTAACACAGCTCTACTACAA
TAAATGTACTGTGCTCCATAACATGAAAAAAGTACAACCTGTACAGTGAGGTG
>25-M3a_5cl_JF317990 no comment
CAGCGCATATTCACCGAATACAGCAGCAGCAG------CAACAACAACAA----------
--------CAGCAGCAGCAG------CAACAA---CAGCAGCAGCAGCAGCAG---GTTA
TGCAACAGCCTATACAGCAACAGCAAATGCAGCAGCAGCCACAACAGGTAATGCAGCTCC
AGTTGCAGCAGCAGCAAGTGGCACAAAGTCAGCAGCAACTGCTTTCTACGCAGCCACAGA
CCCAGTCCCTGATACAACCAGGTCAGCCACTGCCGGGACAAATACCTTCTCAGGTTATGT
CTGTAACACTCACCCCGCAGCAACAGCAGCAACATCAGCTGAAGATAATACAGGTATTTA
TCTGCACATGGTGCTATTATGTACTTATTTTCTGTTTAGCAGTTTACTTGCAACATATTT
ATTTTCAATTTTAGCAGATTCGGGCAGTGCAAGCTCAGCAGCAAGCTCAGCAGCAAGTGC
AGGCGCAGCAGCAGGCACAGCAGCAGGCACAA---------CAACAGCAGGCTCAACAGG
TACAGCAAGCAGCTCAACAGGCTGCCCAGCAGGTGCAGCAGCAGGCAGCTCAGCAGCAGG
CAGCACAGGCTCACATGGCAGCTGCAGGGAACCAGGTTAGTTTCTGCAGCAGTTAAACAA
TGTTGTCTCTGCATGTTTTTTTG------TTTTTTTTTTCCTAACTGCAAAGCCACTTAA
AGCAGCATTGCAGGTTTATATTCAGATATTTCTTTAAACCCCCCGATATTTGCACCTTGC
TCAGATGGTTATTGGTATTTCACTTATTTTGCCCCTTTTAACTTGCACTGCTCCTTTAAT
TTGTGGTGTCTCTTGGTTTCTCTGTGGTGGGTGCAATAATAATGCCTGCTGGTTTTAGAG
AAGCTATGGTGGTTATTTCTGCAAAAACCCAGATATCTGAGTAACACAGCTCTACTACAA
TAAATGTACTGTGCTCCATAACATGAAAAAAGTACAACCTGTACAGTGAGGTG
>25-M3b_5cl_JF317989 no comment
CAGCGCATATTCACCGAATACAGCAGCAGCAG------CAACAACAACAACAACAA----
--------CAGCAGCAGCAG------CAACAA---CAGCAGCAGCAGCAGCAG---GTTA
TGCAACAGCCTATACAGCAACAGCAAATGCAGCAGCAGCCACAACAGGTAATGCAGCTCC
AGTTGCAGCAGCAGCAAGTGGCACAAAGTCAGCAGCAACTGCTTTCTACGCAGCCACAGA
CCCAGTCCCTGATACAACCAGGTCAGCCACTGCCGGGACAAATACCTTCTCAGGTTATGT
CTGTAACACTCACCCCGCAGCAACAGCAGCAACATCAGCTGAAGATAATACAGGTATTTA
TCTGCACATGGTGCTATTATGTACTTATTTTCTGTTTAGCAGTTTACTTGCAACATATTT
ATTTTCAATTTTAGCAGATTCGGGCAGTGCAAGCTCAGCAGCAAGCTCAGCAGCAAGTGC
AGGCGCAGCAGCAGGCACAGCAGCAGGCACAACAACAGGCACAACAGCAGGCTCAACAGG
TACAGCAAGCAGCTCAACAGGCTGCCCAGCAGGTGCAGCAGCAGGCAGCTCAGCAGCAGG
CAGCACAGGCTCACATGGCAGCTGCAGGGAACCAGGTTAGTTTCTGCAGCAGTTAAACAA
TGTTGTCTCTGCATGTTTTTTTG------TTTTTTTTTTCCTAACTGCAAAGCCACTTAA
AGCAGCATTGCAGGTTTATATTCAGATATTTCTTTAAACCCCCCGATATTTGCACCTTGC
TCAGATGGTTATTGGTATTTCACTTATTTTGCCCCTTTTAACTTGCACTGCTCCTTTAAT
TTGTGGTGTCTCTTGGTTTCTCTGTGGTGGGTGCAATAATAATGCCTGCTGGTTTTAGAG
AAGCTATGGTGGTTATTTCTGCAAAAACCCAGATATCTGAGTAACACAGCTCTACTACAA
TAAATGTACTGTGCTCCATAACATGAAAAAAGTACAACCTGTACAGTGAGGTG
>26-F1ab_12cl
CAGCGCATATTCACCGAATACAGCAGCAGCAG------CAACAACAA-------------
--------CAGCAGCAGCAG------CAACAA---CAGCAGCAGCAGCAGCAG---GTTA
TGCAACAGCCTATACAGCAACAGCAAATGCAGCAGCAGCCACAACAGGTAATGCAGCTCC
AGTTGCAGCAGCAGCAAGTGGCACAAAGTCAGCAGCAACTGCTTTCTACGCAGCCACAGA
CCCAGTCCCTGATACAACCAGGTCAGCCACTGCCGGGACAAATACCTTCTCAGGTTATGT
CTGTAACACTCACCCCGCAGCAACAGCAGCAACATCAGCTGAAGATAATACAGGTATTTA
TCTGCACATGGTGCTATTATGTACTTATTTTCTGTTTAGCAGTTTACTTGCAACATATTT
ATTTTCAATTTTAGCAGATTCGGGCAGTGCAAGCTCAGCAGCAAGCTCAGCAGCAAGTGC
AGGCGCAGCAGCAGGCACAGCAGCAGGCACAA---------CAACAGCAGGCTCAACAGG
TACAGCAAGCAGCTCAACAGGCTGCCCAGCAGGTGCAGCAGCAGGCAGCTCAGCAGCAGG
CAGCACAGGCTCACATGGCAGCTGCAGGGAACCAGGTTAGTTTCTGCAGCAGTTAAACAA
TGTTGTCTCTGCATGTTTTTTTG------TTTTTTTTTTCCTAACTGCAAAGCCACTTAA
AGCAGCATTGCAGGTTTATATTCAGATATTTCTTTAAACCCCCCGATATTTGCACCTTGC
TCAGATGGTTATTGGTATTTCACTTATTTTGCCCCTTTTAACTTGCACTGCTCCTTTAAT
TTGTGGTGTCTCTTGGTTTCTCTGTGGTGGGTGCAATAATAATGCCTGCTGGTTTTAGAG
AAGCTATGGTGGTTATTTCTGCAAAAACCCAGATATCTGAGTAACACAGCTCTACTACAA
TAAATGTACTGTGCTCCATAACATGAAAAAAGTACAACCTGTACAGTGAGGTG
>26-M1a_4cl_JF317992 no comment
CAGCGCATATTCACCGAATACAGCAGCAGCAG------CAACAACAA-------------
--------CAGCAGCAGCAG------CAACAA---CAGCAGCAGCAGCAGCAG---GTTA
TGCAACAGCCTATACAGCAACAGCAAATGCAGCAGCAGCCACAACAGGTAATGCAGCTCC
AGTTGCAGCAGCAGCAAGTGGCACAAAGTCAGCAGCAACTGCTTTCTACGCAGCCACAGA
CCCAGTCCCTGATACAACCAGGTCAGCCACTGCCGGGACAAATACCTTCTCAGGTTATGT
CTGTAACACTCACCCCGCAGCAACAGCAGCAACATCAGCTGAAGATAATACAGGTATTTA
TCTGCACATGGTGCTATTATGTACTTATTTTCTGTTTAGCAGTTTACTTGCAACATATTT
ATTTTCAATTTTAGCAGATTCGGGCAGTGCAAGCTCAGCAGCAAGCTCAGCAGCAAGTGC
AGGCGCAGCAGCAGGCACAGCAGCAGGCACAA---------CAACAGCAGGCTCAACAGG
TACAGCAAGCAGCTCAACAGGCTGCCCAGCAGGTGCAGCAGCAGGCAGCTCAGCAGCAGG
CAGCACAGGCTCACATGGCAGCTGCAGGGAACCAGGTTAGTTTCTGCAGCAGTTAAACAA
TGTTGTCTCTGCATGTTTTTTTG------TTTTTTTTTTCCTAACTGCAAAGCCACTTAA
AGCAGCATTGCAGGTTTATATTCAGATATTTCTTTAAACCCCCCGATATTTGCACCTTGC
TCAGATGGTTATTGGTATTTCACTTATTTTGCCCCTTTTAACTTGCACTGCTCCTTTAAT
TTGTGGTGTCTCTTGGTTTCTCTGTGGTGGGTGCAATAATAATGCCTGCTGGTTTTAGAG
AAGCTATGGTGGTTATTTCTGCAAAAACCCAGATATCTGAGTAACACAGCTCTACTACAA
TAAATGTACTGTGCTCCATAACATGAAAAAAGTACAACCTGTACAGTGAGGTG
>26-M1b_4cl_JF317993 no comment
CAGCGCATATTCACCGAATACAGCAGCAGCAG------CAACAACAACAACAACAA----
--------CAGCAGCAGCAG------CAACAA---CAGCAGCAGCAGCAGCAG---GTTA
TGCAACAGCCTATACAGCAACAGCAAATGCAGCAGCAGCCACAACAGGTAATGCAGCTCC
AGTTGCAGCAGCAGCAAGTGGCACAAAGTCAGCAGCAACTGCTTTCTACGCAGCCACAGA
CCCAGTCCCTGATACAACCAGGTCAGCCACTGCCGGGACAAATACCTTCTCAGGTTATGT
CTGTAACACTCACCCCGCAGCAACAGCAGCAACATCAGCTGAAGATAATACAGGTATTTA
TCTGCACATGGTGCTATTATGTACTTATTTTCTGTTTAGCAGTTTACTTGCAACATATTT
ATTTTCAATTTTAGCAGATTCGGGCAGTGCAAGCTCAGCAGCAAGCTCAGCAGCAAGTGC
AGGCGCAGCAGCAGGCACAGCAGCAGGCACAACAACAGGCACAACAGCAGGCTCAACAGG
TACAGCAAGCAGCTCAACAGGCTGCCCAGCAGGTGCAGCAGCAGGCAGCTCAGCAGCAGG
CAGCACAGGCTCACATGGCAGCTGCAGGGAACCAGGTTAGTTTCTGCAGCAGTTAAACAA
TGTTGTCTCTGCATGTTTTTTTG------TTTTTTTTTTCCTAACTGCAAAGCCACTTAA
AGCAGCATTGCAGGTTTATATTCAGATATTTCTTTAAACCCCCCGATATTTGCACCTTGC
TCAGATGGTTATTGGTATTTCACTTATTTTGCCCCTTTTAACTTGCACTGCTCCTTTAAT
TTGTGGTGTCTCTTGGTTTCTCTGTGGTGGGTGCAATAATAATGCCTGCTGGTTTTAGAG
AAGCTATGGTGGTTATTTCTGCAAAAACCCAGATATCTGAGTAACACAGCTCTACTACAA
TAAATGTACTGTGCTCCATAACATGAAAAAAGTACAACCTGTACAGTGAGGTG
>27-F1a_9cl_JF317996 no comment
CAGCGCATATTCACCGAATACAGCAGCAGCAG------CAACAACAACAA----------
--------CAGCAGCAGCAG------CAACAA---CAGCAGCAGCAGCAGCAG---GTTA
TGCAACAGCCTATACAGCAACAGCAAATGCAGCAGCAGCCACAACAGGTAATGCAGCTCC
AGTTGCAGCAGCAGCAAGTGGCACAAAGTCAGCAGCAACTGCTTTCTACGCAGCCACAGA
CCCAGTCCCTGATACAACCAGGTCAGCCACTGCCGGGACAAATACCTTCTCAGGTTATGT
CTGTAACACTCACCCCGCAGCAACAGCAGCAACATCAGCTGAAGATAATACAGGTATTTA
TCTGCACATGGTGCTATTATGTACTTATTTTCTGTTTAGCAGTTTACTTGCAACATATTT
ATTTTCAATTTTAGCAGATTCGGGCAGTGCAAGCTCAGCAGCAAGCTCAGCAGCAAGTGC
AGGCGCAGCAGCAGGCACAGCAGCAGGCACAA---------CAACAGCAGGCTCAACAGG
TACAGCAAGCAGCTCAACAGGCTGCCCAGCAGGTGCAGCAGCAGGCAGCTCAGCAGCAGG
CAGCACAGGCTCACATGGCAGCTGCAGGGAACCAGGTTAGTTTCTGCAGCAGTTAAACAA
TGTTGTCTCTGCATGTTTTTTTG------TTTTTTTTTTCCTAACTGCAAAGCCACTTAA
AGCAGCATTGCAGGTTTATATTCAGATATTTCTTTAAACCCCCCGATATTTGCACCTTGC
TCAGATGGTTATTGGTATTTCACTTATTTTGCCCCTTTTAACTTGCACTGCTCCTTTAAT
TTGTGGTGTCTCTTGGTTTCTCTGTGGTGGGTGCAATAATAATGCCTGCTGGTTTTAGAG
AAGCTATGGTGGTTATTTCTGCAAAAACCCAGATATCTGAGTAACACAGCTCTACTACAA
TAAATGTACTGTGCTCCATAACATGAAAAAAGTACAACCTGTACAGTGAGGTG
>27-F1b_7cl_JF317995 no comment
CAGCGCATATTCACCGAATACAGCAGCAGCAG------CAACAACAA-------------
--------CAGCAGCAGCAG------CAACAA---CAGCAGCAGCAGCAGCAG---GTTA
TGCAACAGCCTATACAGCAACAGCAAATGCAGCAGCAGCCACAACAGGTAATGCAGCTCC
AGTTGCAGCAGCAGCAAGTGGCACAAAGTCAGCAGCAACTGCTTTCTACGCAGCCACAGA
CCCAGTCCCTGATACAACCAGGTCAGCCACTGCCGGGACAAATACCTTCTCAGGTTATGT
CTGTAACACTCACCCCGCAGCAACAGCAGCAACATCAGCTGAAGATAATACAGGTATTTA
TCTGCACATGGTGCTATTATGTACTTATTTTCTGTTTAGCAGTTTACTTGCAACATATTT
ATTTTCAATTTTAGCAGATTCGGGCAGTGCAAGCTCAGCAGCAAGCTCAGCAGCAAGTGC
AGGCGCAGCAGCAGGCACAGCAGCAGGCACAA---------CAACAGCAGGCTCAACAGG
TACAGCAAGCAGCTCAACAGGCTGCCCAGCAGGTGCAGCAGCAGGCAGCTCAGCAGCAGG
CAGCACAGGCTCACATGGCAGCTGCAGGGAACCAGGTTAGTTTCTGCAGCAGTTAAACAA
TGTTGTCTCTGCATGTTTTTTTG------TTTTTTTTTTCCTAACTGCAAAGCCACTTAA
AGCAGCATTGCAGGTTTATATTCAGATATTTCTTTAAACCCCCCGATATTTGCACCTTGC
TCAGATGGTTATTGGTATTTCACTTATTTTGCCCCTTTTAACTTGCACTGCTCCTTTAAT
TTGTGGTGTCTCTTGGTTTCTCTGTGGTGGGTGCAATAATAATGCCTGCTGGTTTTAGAG
AAGCTATGGTGGTTATTTCTGCAAAAACCCAGATATCTGAGTAACACAGCTCTACTACAA
TAAATGTACTGTGCTCCATAACATGAAAAAAGTACAACCTGTACAGTGAGGTG
>27-F2ab_10cl_JF317991 no comment
CAGCGCATATTCACCGAATACAGCAGCAGCAG------CAACAACAA-------------
--------CAGCAGCAGCAG------CAACAA---CAGCAGCAGCAGCAGCAG---GTTA
TGCAACAGCCTATACAGCAACAGCAAATGCAGCAGCAGCCACAACAGGTAATGCAGCTCC
AGTTGCAGCAGCAGCAAGTGGCACAAAGTCAGCAGCAACTGCTTTCTACGCAGCCACAGA
CCCAGTCCCTGATACAACCAGGTCAGCCACTGCCGGGACAAATACCTTCTCAGGTTATGT
CTGTAACACTCACCCCGCAGCAACAGCAGCAACATCAGCTGAAGATAATACAGGTATTTA
TCTGCACATGGTGCTATTATGTACTTATTTTCTGTTTAGCAGTTTACTTGCAACATATTT
ATTTTCAATTTTAGCAGATTCGGGCAGTGCAAGCTCAGCAGCAAGCTCAGCAGCAAGTGC
AGGCGCAGCAGCAGGCACAGCAGCAGGCACAA---------CAACAGCAGGCTCAACAGG
TACAGCAAGCAGCTCAACAGGCTGCCCAGCAGGTGCAGCAGCAGGCAGCTCAGCAGCAGG
CAGCACAGGCTCACATGGCAGCTGCAGGGAACCAGGTTAGTTTCTGCAGCAGTTAAACAA
TGTTGTCTCTGCATGTTTTTTTG------TTTTTTTTTTCCTAACTGCAAAGCCACTTAA
AGCAGCATTGCAGGTTTATATTCAGATATTTCTTTAAACCCCCCGATATTTGCACCTTGC
TCAGATGGTTATTGGTATTTCACTTATTTTGCCCCTTTTAACTTGCACTGCTCCTTTAAT
TTGTGGTGTCTCTTGGTTTCTCTGTGGTGGGTGCAATAATAATGCCTGCTGGTTTTAGAG
AAGCTATGGTGGTTATTTCTGCAAAAACCCAGATATCTGAGTAACACAGCTCTACTACAA
TAAATGTACTGTGCTCCATAACATGAAAAAAGTACAACCTGTACAGTGAGGTG
>27-M1a_8cl_JF317997 no comment
CAGCGCATATTCACCGAATACAGCAGCAGCAG------CAACAACAA-------------
--------CAGCAGCAGCAG------CAACAA---CAGCAGCAGCAGCAGCAG---GTTA
TGCAACAGCCTATACAGCAACAGCAAATGCAGCAGCAGCCACAACAGGTAATGCAGCTCC
AGTTGCAGCAGCAGCAAGTGGCACAAAGTCAGCAGCAACTGCTTTCTACGCAGCCACAGA
CCCAGTCCCTGATACAACCAGGTCAGCCACTGCCGGGACAAATACCTTCTCAGGTTATGT
CTGTAACACTCACCCCGCAGCAACAGCAGCAACATCAGCTGAAGATAATACAGGTATTTA
TCTGCACATGGTGCTATTATGTACTTATTTTCTGTTTAGCAGTTTACTTGCAACATATTT
ATTTTCAATTTTAGCAGATTCGGGCAGTGCAAGCTCAGCAGCAAGCTCAGCAGCAAGTGC
AGGCGCAGCAGCAGGCACAGCAGCAGGCACAA---------CAACAGCAGGCTCAACAGG
TACAGCAAGCAGCTCAACAGGCTGCCCAGCAGGTGCAGCAGCAGGCAGCTCAGCAGCAGG
CAGCACAGGCTCACATGGCAGCTGCAGGGAACCAGGTTAGTTTCTGCAGCAGTTAAACAA
TGTTGTCTCTGCATGTTTTTTTG-------TTTTTTTTTCCTAACTGCAAAGCCACTTAA
AGCAGCATTGCAGGTTTATATTCAGATATTTCTTTAAACCCCCCGATATTTGCACCTTGC
TCAGATGGTTATTGGTATTTCACTTATTTTGCCCCTTTTAACTTGCACTGCTCCTTTAAT
TTGTGGTGTCTCTTGGTTTCTCTGTGGTGGGTGCAATAATAATGCCTGCTGGTTTTAGAG
AAGCTATGGTGGTTATTTCTGCAAAAACCCAGATATCTGAGTAACACAGCTCTACTACAA
TAAATGTACTGTGCTCCATAACATGAAAAAAGTACAACCTGTACAGTGAGGTG
>27-M1b_5cl_JF317994 no comment
CAGCGCATATTCACCGAATACAGCAGCAGCAG------CAACAACAACAACAACAA----
--------CAGCAGCAGCAG------CAACAA---CAGCAGCAGCAGCAGCAG---GTTA
TGCAACAGCCTATACAGCAACAGCAAATGCAGCAGCAGCCACAACAGGTAATGCAGCTCC
AGTTGCAGCAGCAGCAAGTGGCACAAAGTCAGCAGCAACTGCTTTCTACGCAGCCACAGA
CCCAGTCCCTGATACAACCAGGTCAGCCACTGCCGGGACAAATACCTTCTCAGGTTATGT
CTGTAACACTCACCCCGCAGCAACAGCAGCAACATCAGCTGAAGATAATACAGGTATTTA
TCTGCACATGGTGCTATTATGTACTTATTTTCTGTTTAGCAGTTTACTTGCAACATATTT
ATTTTCAATTTTAGCAGATTCGGGCAGTGCAAGCTCAGCAGCAAGCTCAGCAGCAAGTGC
AGGCGCAGCAGCAGGCACAGCAGCAGGCACAACAACAGGCACAACAGCAGGCTCAACAGG
TACAGCAAGCAGCTCAACAGGCTGCCCAGCAGGTGCAGCAGCAGGCAGCTCAGCAGCAGG
CAGCACAGGCTCACATGGCAGCTGCAGGGAACCAGGTTAGTTTCTGCAGCAGTTAAACAA
TGTTGTCTCTGCATGTTTTTTTG------TTTTTTTTTTCCTAACTGCAAAGCCACTTAA
AGCAGCATTGCAGGTTTATATTCAGATATTTCTTTAAACCCCCCGATATTTGCACCTTGC
TCAGATGGTTATTGGTATTTCACTTATTTTGCCCCTTTTAACTTGCACTGCTCCTTTAAT
TTGTGGTGTCTCTTGGTTTCTCTGTGGTGGGTGCAATAATAATGCCTGCTGGTTTTAGAG
AAGCTATGGTGGTTATTTCTGCAAAAACCCAGATATCTGAGTAACACAGCTCTACTACAA
TAAATGTACTGTGCTCCATAACATGAAAAAAGTACAACCTGTACAGTGAGGTG
>28-F1a_6cl
CAGCGCATATTCACCGAATACAGCAGCAGCAG------CAACAACAACAA----------
--------CAGCAGCAGCAG------CAACAA---CAGCAGCAGCAGCAGCAGCAGGTTA
TGCAACAGCCTATACAGCAACAGCAAATGCAGCAGCAGCCACAACAGGTAATGCAGCTCC
AGTTGCAGCAGCAGCAAGTGGCACAAAGTCAGCAGCAACTGCTTTCTACGCAGCCACAGA
CCCAGTCCCTGATACAACCAGGTCAGCCACTGCCGGGACAAATACCTTCTCAGGTTATGT
CTGTAACACTCACCCCGCAGCAACAGCAGCAACATCAGCTGAAGATAATACAGGTATTTA
TCTGCACATGGTGCTATTATGTACTTATTTTCTGTTTAGCAGTTTACTTGCAACATATTT
ATTTTCAATTTTAGCAGATTCGGGCAGTGCAAGCTCAGCAGCAAGCTCAGCAGCAAGTGC
AGGCGCAGCAGCAGGCACAGCAGCAGGCACAA---------CAACAGCAGGCTCAACAGG
TACAGCAAGCAGCTCAACAGGCTGCCCAGCAGGTGCAGCAGCAGGCAGCTCAGCAGCAGG
CAGCACAGGCTCACATGGCAGCTGCAGGGAACCAGGTTAGTTTCTGCAGCAGTTAAACAA
TGTTGTCTCTGCATGTTTTTTTG------TTTTTTTTTTCCTAACTGCAAAGCCACTTAA
AGCAGCATTGCAGGTTTATATTCAGATATTTCTTTAAACCCCCCGATATTCGCACCTTGC
TCAGATGGTTATTGGTATTTCACTTATTTTGCCCCTTTTAACTTGCACTGCTCCTTTAAT
TTGTGGTGTCTCTTGGTTTCTCTGTGGTGGGTGCAATAATAATGCCTGCTGGTTTTAGAG
AAGCTATGGTGGTTATTTCTGCAAAAACCCAGATATCTGAGTAACACAGCTCTACTACAA
TAAATGTACTGTGCTCCATAACATGAAAAAAGTACAACCTGTACAGTGAGGTA
>28-F1b_1cl
CAGCGCATATTCACCGAATACAGCAGCAGCAG------CAACAACAACAA----------
--------CAGCAGCAGCAG------CAACAA---CAGCAGCAGCAGCAGCAGCAGGTTA
TGCAACAGCCTATACAGCAACAGCAAATGCAGCAGCAGCCACAACAGGTAATGCAGCTCC
AGTTGCAGCAGCAGCAAGTGGCACAAAGTCAGCAGCAACTGCTTTCTACGCAGCCACAGA
CCCAGTCCCTGATACAACCAGGTCAGCCACTGCCGGGACAAATACCTTCTCAGGTTATGT
CTGTAACACTCACCCCGCAGCAACAGCAGCAACATCAGCTGAAGATAATACAGGTATTTA
TCTGCACATGGTGCTATTATGTACTTATTTTCTGTTTAGCAGTTTACTTGCAACATATTT
ATTTTCAATTTTAGCAGATTCGGGCAGTGCAAGCTCAGCAGCAAGCTCAGCAGCAAGTGC
AGGCGCAGCAGCAGGCACAGCAGCAGGCACAA---------CAACAGCAGGCTCAACAGG
TACAGCAAGCAGCTCAACAGGCTGCCCAGCAGGTGCAGCAGCAGGCAGCTCAGCAGCAGG
CAGCACAGGCTCACATGGCAGCTGCAGGGAACCAGGTTAGTTTCTGCAGCAGTTAAACAA
TGTTGTCTCTGCATGTTTTTTTG---TTTTTTTTTTTTTCCTAACTGCAAAGCCACTTAA
AGCAGCATTGCAGGTTTATATTCAGATATTTCTTTAAACCCCCCGATATTTGCACCTTGC
TCAGATGGTTATTGGTATTTCACTTATTTTGCCCCTTTTAACTTGCACTGCTCCTTTAAT
TTGTGGTGTCTCTTGGTTTCTCTGTGGTGGGTGCAATAATAATGCCTGCTGGTTTTAGAG
AAGCTATGGTGGTTACTTCTGCAAAAACCCAGATATCTGAGTAACACAGCTCTACTACAA
TAAATGTACTGTGCTCCATAACATGAAAAAAGTACAACCTGTACAGTGAGGTG
>29-F1ab_7cl
CAGCGCATATTCACCGAATACAGCAGCAGCAG------CAACAACAACAA----------
--------CAGCAGCAGCAG------CAACAA---CAGCAGCAGCAGCAGCAG---GTTA
TGCAACAGCCTATACAGCAACAGCAAATGCAGCAGCAGCCACAACAGGTAATGCAGCTCC
AGTTGCAGCAGCAGCAAGTGGCACAAAGTCAGCAGCAACTGCTTTCTACGCAGCCACAGA
CCCAGTCCCTGATACAACCAGGTCAGCCACTGCCGGGACAAATACCTTCTCAGGTTATGT
CTGTAACACTCACCCCGCAGCAACAGCAGCAACATCAGCTGAAGATAATACAGGTATTTA
TCTGCACATGGTGCTATTATGTACTTATTTTCTGTTTAGCAGTTTACTTGCAACATATTT
ATTTTCAATTTTAGCAGATTCGGGCAGTGCAAGCTCAGCAGCAAGCTCAGCAGCAAGTGC
AGGCGCAGCAGCAGGCACAGCAGCAGGCACAA---------CAACAGCAGGCTCAACAGG
TACAGCAAGCAGCTCAACAGGCTGCCCAGCAGGTGCAGCAGCAGGCAGCTCAGCAGCAGG
CAGCACAGGCTCACATGGCAGCTGCAGGGAACCAGGTTAGTTTCTGCAGCAGTTAAACAA
TGTTGTCTCTGCATGTTTTTTTG------TTTTTTTTTTCCTAACTGCAAAGCCACTTAA
AGCAGCATTGCAGGTTTATATTCAGATATTTCTTTAAACCCCCCGATATTTGCACCTTGC
TCAGATGGTTATTGGTATTTCACTTATTTTGCCCCTTTTAACTTGCACTGCTCCTTTAAT
TTGTGGTGTCTCTTGGTTTCTCTGTGGTGGGTGCAATAATAATGCCTGCTGGTTTTAGAG
AAGCTATGGTGGTTATTTCTGCAAAAACCCAGATATCTGAGTAACACAGCTCTACTACAA
TAAATGTACTGTGCTCCATAACATGAAAAAAGTACAACCTGTACAGTGAGGTG
>29-M1a_3cl
CAGCGCATATTCACCGAATACAGCAGCAGCAG------CAACAACAACAA----------
--------CAGCAGCAGCAG------CAACAA---CAGCAGCAGCAGCAGCAG---GTTA
TGCAACAGCCTAAACAGCAACAGCAAATGCAGCAGCAGCCACAACAGGTAATGCAGCTCC
AGTTGCAGCAGCAGCAAGTGGCACAAAGTCAGCAGCAACTGCTTTCTACGCAGCCACAGA
CCCAGTCCCTGATACAACCAGGTCAGCCACTGCCGGGACAAATACCTTCTCAGGTTATGT
CTGTAACACTCACCCCGCAGCAACAGCAGCAACATCAGCTGAAGATAATACAGGTATTTA
TCTGCACATGGTGCTATTATGTACTTATTTTCTGTTTAGCAGTTTACTTGCAACATATTT
ATTTTCAATTTTAGCAGATTCGGGCAGTGCAAGCTCAGCAGCAAGCTCAGCAGCAAGTGC
AGGCGCAGCAGCAGGCACAGCAGCAGGCACAA---------CAACAGCAGGCTCAACAGG
TACAGCAAGCAGCTCAACAGGCTGCCCAGCAGGTGCAGCAGCAGGCAGCTCAGCAGCAGG
CAGCACAGGCTCACATGGCAGCTGCAGGGAACCAGGTTGGTTTCTGCAGCAGTTAAACAA
TGTTGTCTCTGCATGTTTTTTTG------TTTTTTTTTTCCTAACTGCAAAGCCACTTAA
AGCAGCATTGCAGGTTTATATTCAGATATTTCTTTAAACCCCCCGATATTTGCACCTTGC
TCAGATGGTTATTGGTATTTCACTTATTTTGCCCCTTTTAACTTGCACTGCTCCTTTAAT
TTGTGGTGTCTCTTGGTTTCTCTGTGGTGGGTGCAATAATAATGCCTGCTGGTTTTAGAG
AAGCTATGGTGGTTATTTCTGCAAAAACCCAGATATCTGAGTAACACAGCTCTACTACAA
TAAATGTACTGTGCTCCATAACATGAAAAAAGTACAACCTGTACAGTGAGGTG
>29-M1b_3cl
CAGCGCATATTCACCGAATACAGCAGCAGCAG------CAACAACAGCAA----------
--------CAGCAGCAGCAG------CAACAA---CAGCAGCAGCAGCAGCAG---GTTA
TGCAACAGCCTATACAGCAACAGCAAATGCAGCAGCAGCCACAACAGGTAATGCAGCTCC
AGTTGCAGCAGCAGCAAGTGGCACAAAGTCAGCAGCAACTGCTTTCTACGCAGCCACAGA
CCCAGTCCCTGATACAACCAGGTCAGCCACTGCCGGGACAAATACCTTCTCAGGTTATGT
CTGTAACACTCACCCCGCAGCAACAGCAGCAACATCAGCTGAAGATAATACAGGTATTTA
TCTGCACATGGTGCTATTATGTACTTATTTTCTGTTTAGCAGTTTACTTGCAACATATTT
ATTTTCAATTTTAGCAGATTCGGGCAGTGCAAGCTCAGCAGCAAGCTCAGCAGCAAGTGC
AGGCGCAGCAGCAGGCACAGCAGCAGGCGCAA---------CAACAGCAGGCTCAACAGG
TACAGCAAGCAGCTCAACAGGCTGCCCAGCAGGTGCAGCAGCAGGCAGCTCAGCAGCAGG
CAGCACAGGCTCACATGGCAGCTGCAGGGAACCAGGTTAGTTTCTGCAGCAGTTAAACAA
TGTTGTCTCTGCATGTTTTTTTG------TTTTTTTTTTCCTAACTGCAAAGCCACTTAA
AGCAGCATTGCAGGTTTATATTCAGATATTTCTTTAAACCCCCCGATATTTGCACCTTGC
TCAGATGGTTATTGGTATTTCACTTATTTTGCCCCTTTTAACTTGCACTGCTCCTTTAAT
TTGTGGTGTCTCTTGGTTTCTCTGTGGTGGGTGCAATAATAATGCCTGCTGGTTTTAGAG
AAGCTATGGTGGTTATTTCTGCAAAAACCCAGATATCTGAGTAACACAGCTCTACTACAA
TAAATGTACTGTGCTCCATAACATGAAAAAAGTACAACCTGTACAGTGAGGTG
>30-F1a_2cl
CAGCACATATTCACCGAATACAGCAGCAGCAG------CAACAACAACAA----------
--------CAGCAGCAGCAG------CAACAA---CAGCAGCAGCAGCAGCAG---GTTA
TGCAACAGCCTATACAGCAACAGCAAATGCAGCAGCAGCCACAACAGGTAATGCAGCTCC
AGTTGCAGCAGCAGCAAGTGGCTCAAAGTCAGCAGCAACTGCTTTCTACGCAGCCACAGA
CCCAGTCCCTGATACAACCAGGTCAGCCACTGCCGGGACAAATACCTTCTCAGGTTATGT
CTGTAACACTCACCCCGCAGCAACAGCAGCAACATCAGCTGAAGATAATACAGGTATTTA
TCTGCACATGGTGCTATTATGTACTTATTTTCTGTTTAGCAGTTTACTTGCAACATATTT
ATTTTCAATTTTAGCAGATTCGGGCAGTGCAAGCTCAGCAGCAAGCTCAGCAGCAAGTGC
AGGCGCAGCAGCAGGCACAGCAGCAGGCACAA---------CAACAGCAGGCTCAACAGG
TACAGCAAGCAGCTCAACAGGCTGCCCAGCAGGTGCAGCAGCAGGCAGCTCAGCAGCAGG
CAGCACAGGCTCACATGGCAGCTGCAGGGAACCAGGTTAGTTTCTGCAGCAGTTAAACAA
TGTTGTCTCTGCATGTTTTTTTG------TTTTTTTTTTCCTAACTGCAAAGCCACTTAA
AGCAGCATTGCAGGTTTATATTCAGATATTTCTTTAAACCCCCCGATATTTGCACCTTGC
TCAGATGGTTATTGGTATTTCACTTATTTTGCCCCTTTTAACTTGCACTGCTCCTTTAAT
TTGTGGTGTCTCTTGGTTTCTCTGTGGTGGGTGCAATAATAATGCCTGCTGGTTTTAGAG
AAGCTATGGTGGTTATTTCTGCAAAAACCCAGATATCTGAGTAACACAGCTCTACTACAA
TAAATGTACTGTGCTCCATAACATGAAAAAAGTACAACCTGTACAGTGAGGTG
>30-F1b_3cl
CAGCGCATATTCACCGAATACAGCAGCAGCAG------CAACAACAACAA----------
--------CAGCAGCAGCAG------CAACAA---CAGCAGCAGCAGCAGCAG---GTTA
TGCAACAGCCTATACAGCAACAGCAAATGCAGCAGCAGCCACAACAGGTAATGCAGCTCC
AGTTGCAGCAGCAGCAAGTGGCACAAAGTCAGCAGCAACTGCTTTCTACGCAGCCACAGA
CCCAGTCCCTGATACAACCAGGTCAGCCACTGCCGGGACAAATACCTTCTCAGGTTATGT
CTGTAACACTCACCCCGCAGCAACAGCAGCAACATCAGCTGAAGATAATACAGGTATTTA
TCTGCACATGGTGCTATTATGTACTTATTTTCTGTTTAGCAGTTTACTTGCAACATATTT
ATTTTCAATTTTAGCAGATTCGGGCAGTGCAAGCTCAGCAGCAAGCTCAGCAGCAAGTGC
AGGCGCAGCAGCAGGCACAGCAGCAGGCACAA---------CAACAGCAGGCTCAACAGG
TACAGCAAGCAGCTCAACAGGCTGCCCAGCAGGTGCAGCAGCAGGCAGCTCAGCAGCAGG
CAGCACAGGCTCACATGGCAGCTGCAGGGAACCAGGTTAGTTTCTGCAGCAGTTAAACAA
TGTTGTCTCTGCATGTTTTTTTG------TTTTTTTTTTCCTAACTGCAAAGCCACTTAA
AGCAGCATTGCAGGTTTATATTCAGATATTTCTTTAAACCCCCCGATATTTGCACCTTGC
TCAGATGGTTATTGGTATTTCACTTATTTTGCCCCTTTTAACTTGCACTGCTCCTTTAAT
TTGTGGTGTCTCTTGGTTTCTCTGTGGTGGGTGCAATAATAATGCCTGCTGGTTTTAGAG
AAGCTATGGTGGTTATTTCTGCAAAAACCCAGATATCTGAGTAACACAGCTCTACTACAA
TAAATGTACTGTGCTCCATAACATGAAAAAAGTACAACCTGTACAGTGAGGTG
>30-F2a_2cl
CAGCGCATATTCACCGAATACAGCAGCAGCAG------CAACAACAACAA----------
--------CAGCAGCAGCAG------CAACAA---CAGCAGCAGCAGCAGCAG---GTTA
TGCAACAGCCTATACAGCAACAGCAAATGCAGCAGCAGCCACAACAGGTAGTGCAGCTCC
AGTTGCAGCAGCAGCAAGTGGCACAAAGTCAGCAGCAACTGCTTTCTACGCAGCCACAGA
CCCAGTCCCTGATACAACCAGGTCAGCCACTGCCGGGACAAATACCTTCTCAGGTTATGT
CCGTAACACTCACCCCGCAGCAACAGCAGCAACATCAGCTGAAGATAATACAGGTATTTA
TCTGCACATGGTGCTATTATGTACTTATTTTCTGTTTAGCAGTTTACTTGCAACATATTT
ATTTTCAATTTTAGCAGATTCGGGCAGTGCAAGCTCAGCAGCAAGCTCAGCAGCAAGTGC
AGGCGCAGCAGCAGGCACAGCAGCAGGCACAA---------CAACAGCAGGCTCAACAGG
TACAGCAAGCAGCTCAACAGGCTGCCCAGCAGGTGCAGCAGCAGGCAGCTCAGCAGCAGG
CAGCACAGGCTCACATGGCAGCTGCAGGGAACCAGGCTAGTTTCTGCAGCAGTTAAACAA
TGTTGTCTCTGCATGTTTTTTTG------TTTTTTTTTTCCTAACTGCAAAGCCACTTAA
AGCAGCATTGCAGGTTTATATTCAGATATTTCTTTAAACCCCCCGATATTTGCACCTTGC
TCAGATGGTTATTGGTATTTCACTTATTTTGCCCCTTTTAACTTGCACTGCTCCTTTAAT
TTGTGGTGTCTCTTGGTTTCTCTGAGGTGGGTGCAATAATAATGCCTGCTGGTTTTAGAG
AAGCTATGGTGGTTATTTCTGCAAAAACCCAGATATCTGAGTAACACAGCTCTACTACAA
TAAATGTACTGTGCTCCATAACATGAAAAAAGTACAACCTGTACAGTGAGGTG
>30-F2b_3cl
CAGCGCATATTCACCGAATACAGCAGCAGCAG------CAACAACAACAA----------
--------CAGCAGCAGCAG------CAACAA---CAGCAGCAGCAGCAGCAG---GTTA
TGCAACAGCCTATACAGCAACAGCAAATGCAGCAGCAGCCACAACAGGTAATGCAGCTCC
AGTTGCAGCAGCAGCAAGTGGCACAAAGTCAGCAGCAACTGCTTTCTACGCAGCCACAGA
CCCAGTCCCTGATACAACCAGGTCAGCCACTGCCGGGACAAATACCTTCTCAGGTTATGT
CTGTAACACTCACCCCGCAGCAACAGCAGCAACATCAGCTGAAGATAATACAGGTATTTA
TCTGCACATGGTGCTATTATGTACTTATTTTCTGTTTAGCAGTTTACTTGCAACATATTT
ATTTTCAATTTTAGCAGATTCGGGCAGTGCAAGCTCAGCAGCAAGCTCAGCAGCAAGTGC
AGGCGCAGCAGCAGGCACAGCAGCAGGCACAA---------CAACAGCAGGCTCAACAGG
TACAGCAAGCAGCTCAACAGGCTGCCCAGCAGGTGCAGCAGCAGGCAGCTCAGCAGCAGG
CAGCACAGGCTCACATGGCAGCTGCAGGGAACCAGGTTAGTTTCTGCAGCAGTTAAACAA
TGTTGTCTCTGCATGTTTTTTTG------TTTTTTTTTTCCTAACTGCAAAGCCACTTAA
AGCAGCATTGCAGGTTTATATTCAGATATTTCTTTAAACCCCCCGATATTTGCACCTTGC
TCAGATGGTTATTGGTATTTCACTTATTTTGCCCCTTTTAACTTGCACTGCTCCTTTAAT
TTGTGGTGTCTCTTGGTTTCTCTGTGGTGGGTGCAATAATAATGCCTGCTGGTTTTAGAG
AAGCTATGGTGGTTATTTCTGCAAAAACCCAGATATCTGAGTAACACAGCTCTACTACAA
TAAATGTACTGTGCTCCATAACATGAAAAAAGTACAACCTGTACAGTGAGGTG
>30-M1b_10cl
CAGCGCATATTCACCGAATACAGCAGCAGCAG------CAACAACAACAACAACAA----
--------CAGCAGCAGCAG------CAACAA---CAGCAGCAGCAGCAGCAG---GTTA
TGCAACAGCCTATACAGCAACAGCAAATGCAGCAGCAGCCACAACAGGTAATGCAGCTCC
AGTTGCAGCAGCAGCAAGTGGCACAAAGTCAGCAGCAACTGCTTTCTACGCAGCCACAGA
CCCAGTCCCTGATACAACCAGGTCAGCCACTGCCGGGACAAATACCTTCTCAGGTTATGT
CTGTAACACTCACCCCGCAGCAACAGCAGCAACATCAGCTGAAGATAATACAGGTATTTA
TCTGCACATGGTGCTATTATGTACTTATTTTCTGTTTAGCAGTTTACTTGCAACATATTT
ATTTTCAATTTTAGCAGATTCGGGCAGTGCAAGCTCAGCAGCAAGCTCAGCAGCAAGTGC
AGGCGCAGCAGCAGGCACAGCAGCAGGCACAACAACAGGCACAACAGCAGGCTCAACAGG
TACAGCAAGCAGCTCAACAGGCTGCCCAGCAGGTGCAGCAGCAGGCAGCTCAGCAGCAGG
CAGCACAGGCTCACATGGCAGCTGCAGGGAACCAGGTTAGTTTCTGCAGCAGTTAAACAA
TGTTGTCTCTGCATGTTTTTTTG------TTTTTTTTTTCCTAACTGCAAAGCCACTTAA
AGCAGCATTGCAGGTTTATATTCAGATATTTCTTTAAACCCCCCGATATTTGCACCTTGC
TCAGATGGTTATTGGTATTTCACTTATTTTGCCCCTTTTAACTTGCACTGCTCCTTTAAT
TTGTGGTGTCTCTTGGTTTCTCTGTGGTGGGTGCAATAATAATGCCTGCTGGTTTTAGAG
AAGCTATGGTGGTTATTTCTGCAAAAACCCAGATATCTGAGTAACACAGCTCTACTACAA
TAAATGTACTGTGCTCCATAACATGAAAAAAGTACAACCTGTACAGTGAGGTG
>30-M1a_5cl
CAGCGCATATTCACCGAATACAGCAGCAGCAG------CAACAACAACAA----------
--------CAGCAGCAGCAG------CAACAA---CAGCAGCAGCAGCAGCAG---GTTA
TGCAACAGCCTATACAGCAACAGCAAATGCAGCAGCAGCCACAACAGGTAATGCAGCTCC
AGTTGCAGCAGCAGCAAGTGGCACAAAGTCAGCAGCAACTGCTTTCTACGCAGCCACAGA
CCCAGTCCCTGATACAACCAGGTCAGCCACTGCCGGGACAAATACCTTCTCAGGTTATGT
CTGTAACACTCACCCCGCAGCAACAGCAGCAACATCAGCTGAAGATAATACAGGTATTTA
TCTGCACATGGTGCTATTATGTACTTATTTTCTGTTTAGCAGTTTACTTGCAACATATTT
ATTTTCAATTTTAGCAGATTCGGGCAGTGCAAGCTCAGCAGCAAGCTCAGCAGCAAGTGC
AGGCGCAGCAGCAGGCACAGCAGCAGGCACAA---------CAACAGCAGGCTCAACAGG
TACAGCAAGCAGCTCAACAGGCTGCCCAGCAGGTGCAGCAGCAGGCAGCTCAGCAGCAGG
CAGCACAGGCTCACATGGCAGCTGCAGGGAACCAGGTTAGTTTCTGCAGCAGTTAAACAA
TGTTGTCTCTGCATGTTTTTTTG------TTTTTTTTTTCCTAACTGCAAAGCCACTTAA
AGCAGCATTGCAGGTTTATATTCAGATATTTCTTTAAACCCCCCGATATTTGCACCTTGC
TCAGATGGTTATTGGTATTTCACTTATTTTGCCCCTTTTAACTTGCACTGCTCCTTTAAT
TTGTGGTGTCTCTTGGTTTCTCTGTGGTGGGTGCAATAATAATGCCTGCTGGTTTTAGAG
AAGCTATGGTGGTTATTTCTGCAAAAACCCAGATATCTGAGTAACACAGCTCTACTACAA
TAAATGTACTGTGCTCCATAACATGAAAAAAGTACAACCTGTACAGTGAGGTG
