# Supplementary material for: Range-Wide Sex-Chromosome Sequence Similarity Supports Occasional XY Recombination in European Tree Frogs (Hyla arborea)
Source: PLoS One. 2014 Jun 3;9(6):e97959. doi: 10.1371/journal.pone.0097959 (PMC4043726; doi:10.1371/journal.pone.0097959)
Supplement: Alignment S1 — Alignments of all three sequences markers (Ha-A103, Med15 and Smarcb1) are provided along with this paper as Supporting Information. (ZIP) [file pone.0097959.s002.zip › SmarcB1.fas]

>1-F1a_3cl
CTGAAAAAGTGATCAGCCTTCACACTGTGGTATAACATTGTAACAATGGCTTGTGTTCAT
TTCCAGCTGACCTCATTGCATGTCGCAGTGTGTTGCATGGTTCTCTTTTAGAGTAGTTAT
AAGCCTGCAAGATGTGTTTGCCTTTTTTCAGACAGACTGAGAATTTTTGGAGATTCTGTG
CAGTTTTCACAGCTGATTTCATACGTGGATGATGATTTTGCATGGCACTTCTGGATTATG
AATATTTTCCTAACATCAAAAAAAAA---GGCTTGGCCGTGTGTGTTCCGAATCTGCATA
ACGTCTCTGTGTCGAGGCTATTGCTGTGTTGGTGAATGAAAGATAGCGGCCTTACGTTGT
GGTTTGCGGTTTTTCTCCTTGTGTTCTTCCTCAGCTCAATATCCACGTTGG
>1-F1b_12cl
CTGAAAAAGTGATCAGCCTTCACACTGTGGTATAACATTGTAACAATGGCTTGTGTTCAT
TTCCAGCTGACCTCATTGCATGTCGCAGTGTGTTGCATGGTTCTCTTTTAGAGTAGTTAT
AAGCCTGCAAGATGTGTTTGCCTTTTTTCAGACAGACTGAGAATTTTTGGAGATTCTGTG
CAGTTTTCACAGCTGATTTCATACGTGGATGATGATTTTGCATGGCACTTCTGGATTATG
AATATTTTCCTAACATCAAAAAAAAAA--GGCTTGGCCGTGTGTGTTCCGAATCTGCATA
ACGTCTCTGTGTCGAGGCTATTGCTGTGTTGGTGAATGAAAGATAGCGGCCTTACGTTGT
GGTTTGCGGTTTTTCTCCTTGTGTTCTTCCTCAGCTCAATATCCACGTTGG
>1-M1a_3cl
CTGAAAAAGTGATCAGCCTTCACACTGTGGTATAACATTGTAACAATGGCTTGTGTTCAT
TTCCAGCTGACCTCATTGCATGTCGCAGTGTGTTGCATGGTTCTCTTTTAGAGTAGTTAT
AAGCCTGCAAGATGTGTTTGCCTTTTTTCAGACAGACTGAGAATTTTTGGAGATTCTGTG
CAGTTTTCACAGCTGATTTCATACGTGGATGATGATTTTGCATGGCACTTCTGGATTATG
AATATTTTCCTAACATCAAAAAAAAA---GGCTTGGCCGTGTGTGTTCCGAATCTGCATA
ACGTCTCTGTGTCGAGGCTATTGCTGTGTTGGTGAATGAAAGATAGCGGCCTTACGTTGT
GGTTTGCGGTTTTTCTCCTTGTGTTCTTCCTCAGCTCAATATCCACGTTGG
>1-M1b_9cl
CTGAAAAAGTGATCAGCCTTCACACTGTGGTATAACATTGTAACAATGGCTTGTGTTCAT
TTCCAGCTGACCTCATTGCATGTCGCAGTGTGTTGCATGGTTCTCTTTTAGAGTAGTTAT
AAGCCTGCAAGATGTGTTTGCCTTTTTTCAGACAGACTGAGAATTTTTGGAGATTCTGTG
CAGTTTTCACAGCTGATTTCATACGTGGATGATGATTTTGCATGGCACTTCTGGATTATG
AATATTTTCCTAACATCAAAAAAAAAA--GGCTTGGCCGTGTGTGTTCCGAATCTGCATA
ACGTCTCTGTGTCGAGGCTATTGCTGTGTTGGTGAATGAAAGATAGCGGCCTTACGTTGT
GGTTTGCGGTTTTTCTCCTTGTGTTCTTCCTCAGCTCAATATCCACGTTGG
>4-F1ab_12cl
CTGAAAAAGTGATCAGCCTTCACACTGTGGTATAACATTGTAACAATGGCTTGTGTTCAT
TTCCAGCTGACCTCATTGCATGTCGCAGTGTGTTGCATGGTTCTCTTTTAGAGTAGTTAT
AAGCCTGCAAGATGTGTTTGCCTTTTTTCAGACAGACTGAGAATTTTTGGAGATTCTGTG
CAGTTTTCACAGCTGATTTCATACGTGGATGATGATTTTGCATGGCACTTCTGGATTATG
AATATTTTCCTAACATCAAAAAAAAAA--GGCTTGGCCGTGTGTGTTCCGAATCTGCATA
ACGTCTCTGTGTCGAGGCTATTGCTGTGTTGGTGAATGAAAGATAGCGGCCTTACGTTGT
GGTTTGCGGTTTTTCTCCTTGTGTTCTTCCTCAGCTCAATATCCACGTTGG
>4-M1a_7cl
CTGAAAAAGTGATCAGCCTTCACACTGTGGTATAACATTGTAACAATGGCTTGTGTTCAT
TTCCAGCTGACCTCATTGCATGTCGCAGTGTGTTGCATGGTTCTCTTTTAGAGTAGTTAT
AAGCCTGCAAGATGTGTTTGCCTTTTTTCAGACAGACTGAGAATTTTTGGAGATTCTGTG
CAGTTTTCACAGCTGATTTCATACGTGGATGATGATTTTGCATGGCACTTCTGGATTATG
AATATTTTCCTAACATCAAAAAAAAAA--GGCTTGGCCGTGTGTGTTCCGAATCTGCATA
ACGTCTCTGTGTCGAGGCTATTGCTGTGTTGGTGAATGAAAGATAGCGGCCTTACGTTGT
GGTTTGCGGTTTTTCTCCTTGTGTTCTTCCTCAGCTCAATATCCACGTTGG
>4-M1b_5cl
CTGAAAAAGTGATCAGCCTTCACACTGTGGTATAACATTGTAACAATGGCTTGTGTTCAT
TTTCAGCTGACCTCATTGCATGTCGCAGTGTGTTGCATGGTTCTCTTTTAGAGTAGTTAT
AAGCCTGCAAGATGTGTTTGCCTTTTTTCAGACAGACTGAGAATTTTTGGAGATTCTGTG
CAGTTTTCACAGCTGATTTCATACGTGGATGATGATTTTGCATGGCACTTCTGGATTATG
AATATTTTCCTAACATCAAAAAAAAAA--GGCTTGGCCGTGTGTGTTCCGAATCTGCATA
ACGTCTCTGTGTCGAGGCTATTGCTGTGTTGGTGAATGAAAGATAGCGGCCTTACGTTGT
GGTTTGCGGTTTTTCTCCTTGTGTTCTTCCTCAGCTCAATATCCACGTTGG
>6-F2a_4cl
CTGAAAAAGTGATCAGCCTTCACACTGTGGTATAACATTGTAACAATGGCTTGTGTTCAT
TTCCAGCTGACCTCATTGCATGTCGCAGTGTGTTGCATGGTTCTCCTGTAGAGTAGTTAT
AAGCCTGCAAGATGTGTTTGCCTTTTTTCAGACAGACTGAGAATTTTTGGAGATTCTGTG
CAGTTTTCACAGCTGATTTCATACGTGGATGATGATTTTGCATGGCACTTCTGGATTATG
AATATTTTCCTAACATCAAAAAAAAAAA-GGCTTGGCCGTGTGTGTTCCGAATCTGCATA
ACGTCTCTGTGTCGAGGCTATTGCTGTGTTGGTGAATGAAAGATAGCGGCCTTACGTTGT
GGTTTGCGGTTTTTCTCCTTGTGTTCTTCCTCAGCTCAATATCCACGTTGG
>6-F2b_8cl
CTGAAAAAGTGATCAGCCTTCACACTGTGGTATAACATTGTAACAATGGCTTGTGTTCAT
TTCCAGCTGACCTCATTGCATGTCGCAGTGTGTTGCATGGTTCTCTTTTAGAGTAGTTAT
AAGCCTGCAAGATGTGTTTGCCTTTTTTCAGACAGACTGAGAATTTTTGGAGATTCTGTG
CAGTTTTCACAGCTGATTTCATACGTGGATGATGATTTTGCATGGCACTTCTGGATTATG
AATATTTTCCTAACATCAAAAAAAAAA--GGCTTGGCCGTGTGTGTTCCGAATCTGCATA
ACGTCTCTGTGTCGAGGCTATTGCTGTGTTGGTGAATGAAAGATAGCGGCCTTACGTTGT
GGTTTGCGGTTTTTCTCCTTGTGTTCTTCCTCAGCTCAATATCCACGTTGG
>6-M2a_7cl
CTGAAAAAGTGATCAGCCTTCACACTGTGGTATAACATTGTAACAATGGCTTGTGTTCAT
TTCCAGCTGACCTCATTGCATGTCGCAGTGTGTTGCATGGTTCTCCTGTAGAGTAGTTAT
AAGCCTGCAAGATGTGTTTGCCTTTTTTCAGACAGACTGAGAATTTTTGGAGATTCTGTG
CAGTTTTCACAGCTGATTTCATACGTGGATGATGATTTTGCATGGCACTTCTGGATTATG
AATATTTTCCTAACATCAAAAAAAAAA--GGCTTGGCCGTGTGTGTTCCGAATCTGCATA
ACGTCTCTGTGTCGAGGCTATTGCTGTGTTGGTGAATGAAAGATAGCGGCCTTACGTTGT
GGTTTGCGGTTTTTCTCCTTGTGTTCTTCCTCAGCTCAATATCCACGTTGG
>6-M2b_4cl
CTGAAAAAGTGATCAGCCTTCACACTGTGGTATAACATTGTAACAATGGCTTGTGTTCAT
TTCCAGCTGACCTCATTGCATGTCGCAGTGTGTTGCATGGTTCTCCTGTAGAGTAGTTAT
AAGCCTGCAAGATGTGTTTGCCTTTTTTCAGACAGACTGAGAATTTTTGGAGATTCTGTG
CAGTTTTCACAGCTGATTTCATACGTGGATGATGATTTTGCATGGCACTTCTGGATTATG
AATATTTTCCTAACATCAAAAAAAAA---GGCTTGGCCGTGTGTGTTCCGAATCTGCATA
ACGTCTCTGTGTCGAGGCTATTGCTGTGTTGGTGAATGAAAGATAGCGGCCTTACGTTGT
GGTTTGCGGTTTTTCTCCTTGTGTTCTTCCTCAGCTCAATATCCACGTTGG
>9-F1ab_11cl
CTGAAAAAGTGATCAGCCTTCACACTGTGGTATAACATTGTAACAATGGCTTGTGTTCAT
TTCCAGCTGACCTCATTGCATGTCGCAGTGTGTTGCATGGTTCTCTTTTAGAGTAGTTAT
AAGCCTGCAAGATGTGTTTGCCTTTTTTCAGACAGACTGAGAATTTTTGGAGATTCTGTG
CAGTTTTCACAGCTGATTTCATACGTGGATGATGATTTTGCATGGCACTTCTGGATTATG
AATATTTTCCTAACATCAAAAAAAAAA--GGCTTGGCCGTGTGTGTTCCGAATCTGCATA
ACGTCT--GTGTCGAGGCTATTGCTGTGTTGGTGAATGAAAGATAGCGGCCTTACGTTGT
GGTTTGCGGTTTTTCTCCTTGTGTTCTTCCTCAGCTCAATATCCACGTTGG
>9-M1b_6cl
CTGAAAAAGTGATCAGCCTTCACACTGTGGTATAACATTGTAACAATGGCTTGTGTTCAT
TTCCAGCTGACCTCATTGCATGTCGCAGTGTGTTGCATGGTTCT--TTTAGAGTAGTTAT
AAGCCTGCAAGATGTGTTTGCCTTTTTTCAGACAGACTGAGAATTTTTGGAGATTCTGTG
CAGTTTTCACAGCTGATTTCATACGTGGATGATGATTTTGCATGGCACTTCTGGATTATG
AATATTTTCCTAACATCAAAAAAAAAA--GGCTTGGCCGTGTGTGTTCCGAATCTGCATA
ACGTCTCTGTGTCGAGGCTATTGCTGTGTTGGTGAATGAAAGATAGCGGCCTTACGTTGT
GGTTTGCGGTTTTTCTCCTTGTGTTCTTCCTCAGCTCAATATCCACGTTGG
>9-M1a_6cl
CTGAAAAAGTGATCAGCCTTCACACTGTGGTATAACATTGTAACAATGGCTTGTGTTCAT
TTCCAGCTGACCTCATTGCATGTCGCAGTGTGTTGCATGGTTCT--TGTAGAGTAGTTAT
AAGCCTGCAAGATGTGTTTGCCTTTTTTCAGACAGACTGAGAATTTTTGGAGATTCTGTG
CAGTTTTCACAGCTGATTTCATACGTGGATGATGATTTTGCATGGCCCTTCTGGATTATG
AATATTTTCCTAACATCAAAAAAAAA---GGCTTGGCCGTGTGTGTTCCGAATCTGCATA
ACGTCTCTGTGTCGAGGCTATTGCTGTGTTGGTGAATGAAAGATAGCGGCCTTACGTTGT
GGTTTGCGGTTTTTCTCCTTGTGTTCTTCCTCAGCTCAATATCCACGTTGG
>13-F1b_8cl
CTGAAAAAGTGATCAGCCTTCACACTGTGGTATAACATTGTAACAATGGCTTGTGTTCAT
TTCCAGCTGACCTCATTGCATGTCGCAGTGTGTTGCATGGTTCTCTTTTAGAGTAGTTAT
AAGCCTGCAAGATGTGTTTGCCTTTTTTCAGACAGACTGAGAATTTTTGGAGATTCTGTG
CAGTTTTCACAGCTGATTTCATACGTGGATGATGATTTTGCATGGCACTTCTGGATTATG
AATATTTTCCTAACATCAAAAAAAAAA--GGCTTGGCCGTGTGTGTTCCGAATCTGCATA
ACGTCT--GTGTCGAGGCTATTGCTGTGTTGGTGAATGAAAGATAGCGGCCTTACGTTGT
GGTTTGCGGTTTTTCTCCTTGTGTTCTTCCTCAGCTCAATATCCACGTTGG
>13-F1a_3cl
CTGAAAAAGTGATCAGCCTTCACACTGTGGTATAACATTGTAACAATGGCTTGTGTTCAT
TTTCAGCTGACCTCATTGCATGTCGCAGTGTGTTGCATGGTTCTCCTGTAGAGTAGTTAT
AAGCCTGCAAGATGTGTTTGCCTTTTTTCAGACAGACTGAGAATTTTTGGAGATTCTGTG
CAGTTTTCACAGCTGATTTCATACGTGGATGATGATTTTGCATGGCACTTCTGGATTATG
AATATTTTCCTAACATCAAAAAAAAAAN-GGCTTGGCCGTGTGTGTTCCGAATCTGCATA
ACGTCTCTGTGTCGAGGCTATTGCTGTGTTGGTGAATGAAAGATAGCGGCCTTACGTTGT
GGTTTGCGGTTTTTCTCCTTGTGTTCTTCCTCAGCTCAATATCCACGTTGG
>13-M1a_4cl
CTGAAAAAGTGATCAGCCTTCACACTGTGGTATAACATTGTAACAATGGCTTGTGTTCAT
TTTCAGCTGACCTCATTGCATGTCGCAGTGTGTTGCATGGTTCTCCTGTAGAGTAGTTAT
AAGCCTGCAAGATGTGTTTGCCTTTTTTCAGACAGACTGAGAATTTTTGGAGATTCTGTG
CAGTTTTCACAGCTGATTTCATACGTGGATGATGATTTTGCATGGCACTTCTGGATTATG
AATATTTTCCTAACATCAAAAAAAAAAN-GGCTTGGCCGTGTGTGTTCCGAATCTGCATA
ACGTCTCTGTGTCGAGGCTATTGCTGTGTTGGTGAATGAAAGATAGCGGCCTTACGTTGT
GGTTTGCGGTTTTTCTCCTTGTGTTCTTCCTCAGCTCAATATCCACGTTGG
>13-M1b_8cl
CTGAAAAAGTGATCAGCCTTCACACTGTGGTATAACATTGTAACAATGGCTTGTGTTCAT
TTCCAGCTGACCTCATTGCATGTCGCAGTGTGTTGCATGGTTCTCCTGTAGAGTAGTTAT
AAGCCTGCAAGATGTGTTTGCCTTTTTTCAGACAGACTGAGAATTTTTGGAGATTCTGTG
CAGTTTTCACAGCTGATTTCATACGTGGATGATGATTTTGCATGGCACTTCTGGATTATG
AATATTTTCCTAACATCAAAAAAAAAAN-GGCTTGGCCGTGTGTGTTCCGAATCTGCATA
ACGTCTCTGTGTCGAGGCTATTGCTGTGTTGGTGAATGAAAGATAGCGGCCTTACGTTGT
GGTTTGCGGTTTTTCTCCTTGTGTTCTTCCTCAGCTCAATATCCACGTTGG
>16-F2b_5cl
CTGAAAAAGTGATCAGCCTTCACACTGTGGTATAACATTGTAACAATGGCTTGTGTTCAT
TTCCAGCTGACCTCATTGCATGTCGCAGTGTGTTGCATGGTTCTCTTTTAGAGTAGTTAT
AAGCCTGCAAGATGTGTTTGCCTTTTTTCAGACAGACTGAGAATTTTTGGAGATTCTGTG
CAGTTTTCACAGCTGATTTCATACGTGGATGATGATTTTGCATGGCACTTCTGGATTATG
AATATTTTCCTAACATCAAAAAAAAAA--GGCTTGGCCGTGTGTGTTCCGAATCTGCATA
ACGTCT--GTGTCGAGGCTATTGCTGTGTTGGTGAATGAAAGATAGCGGCCTTACGTTGT
GGTTTGCGGTTTTTCTCCTTGTGTTCTTCCTCAGCTCAATATCCACGTTGG
>16-F2a_7cl
CTGAAAAAGTGATCAGCCTTCACACTGTGGTATAACATTGTAACAATGGCTTGTGTTCAT
TTCCAGCTGACCTCATTGCATGTCGCAGTGTGTTGCATGGTTCT--TGTAGAGTAGTTAT
AAGCCTGCAAGATGTGTTTGCCTTTTTTCAGACAGACTGAGAATTTTTGGAGATTCTGTG
CAGTTTTCACAGCTGATTTCATACGTGGATGATGATTTTGCATGGCCCTTCTGGATTATG
AATATTTTCCTAACATCAAAAAAAAA---GGCTTGGCCGTGTGTGTTCCGAATCTGCATA
ACGTCTCTGTGTCGAGGCTATTGCTGTGTTGGTGAATGAAAGATAGCGGCCTTACGTTGT
GGTTTGCGGTTTTTCTCCTTGTGTTCTTCCTCAGCTCAATATCCACGTTGG
>16-M2b_9cl
CTGAAAAAGTGATCAGCCTTCACACTGTGGTATAACATTGTAACAATGGCTTGTGTTCAT
TTCCAGCTGACCTCATTGCATGTCGCAGTGTGTTGCATGGTTCT--TGTAGAGTAGTTAT
AAGCCTGCAAGATGTGTTTGCCTTTTTTCAGACAGACTGAGAATTTTTGGAGATTCTGTG
CAGTTTTCACAGCTGATTTCATACGTGGATGATGATTTTGCATGGCCCTTCTGGATTATG
AATATTTTCCTAACATCAAAAAAAAA---GGCTTGGCCGTGTGTGTTCCGAATCTGCATA
ACGTCTCTGTGTCGAGGCTATTGCTGTGTTGGTGAATGAAAGATAGCGGCCTTACGTTGT
GGTTTGCGGTTTTTCTCCTTGTGTTCTTCCTCAGCTCAATATCCACGTTGG
>16-M2a_2cl
CTGAAAAAGTGATCAGCCTTCACACTGTGGTATAACATTGTAACAATGGCTTGTGTTCAT
TTCCAGCTGACCTCATTGCATGTCGCAGTGTGTTGCATGGTTCTCCTGTAGAGTAGTTAT
AAGCCTGCAAGATGTGTTTGCCTTTTTTCAGACAGACTGAGAATTTTTGGAGATTCTGTG
CAGTTTTCACAGCTGATTTCATACGTGGATGATGATTTTGCATGGCCCTTCTGGATTATG
AATATTTTCCTAACATCAAAAAAAAANN-GGCTTGGCCGTGTGTGTTCCGAATCTGCATA
ACGTCTCTGTGTCGAGGCTATTGCTGTGTTGGTGAATGAAAGATAGCGGCCTTACGTTGT
GGTTTGCGGTTTTTCTCCTTGTGTTCTTCCTCAGCTCAATATCCACGTTGG
>25-F1ab
CTGAAAAAGTGATCAGCCTTCACACTGTGGTATAACATTGTAACAATGGCTTGTGTTCAT
TTCCAGCTGACCTCATTGCATGTCGCAGTGTGTTGCATGGTTCT--TGTAGAGTAGTTAT
AAGCCTGCAAGATGTGTTTGCCTTTTTTCAGACAGACTGAGAATTTTTGGAGATTCTGTG
CAGTTTTCACAGCTGATTTCATACGTGGATGATGATTTTGCATGGCCCTTCTGGATTATG
AATATTTTCCTAACATCAAAAAAAAA---GGCTTGGCCGTGTGTGTTCCGAATCTGCATA
ACGTCTCTGTGTCGAGGCTATTGCTGTGTTGGTGAATGAAAGATAGCGGCCTTACGTTGT
GGTTTGCGGTTTTTCTCCTTGTGTTCTTCCTCAGCTCAATATCCACGTTGG
>25-F2ab
CTGAAAAAGTGATCAGCCTTCACACTGTGGTATAACATTGTAACAATGGCTTGTGTTCAT
TTCCAGCTGACCTCATTGCATGTCGCAGTGTGTTGCATGGTTCT--TGTAGAGTAGTTAT
AAGCCTGCAAGATGTGTTTGCCTTTTTTCAGACAGACTGAGAATTTTTGGAGATTCTGTG
CAGTTTTCACAGCTGATTTCATACGTGGATGATGATTTTGCATGGCCCTTCTGGATTATG
AATATTTTCCTAACATCAAAAAAAAA---GGCTTGGCCGTGTGTGTTCCGAATCTGCATA
ACGTCTCTGTGTCGAGGCTATTGCTGTGTTGGTGAATGAAAGATAGCGGCCTTACGTTGT
GGTTTGCGGTTTTTCTCCTTGTGTTCTTCCTCAGCTCAATATCCACGTTGG
>24-M1a
CTGAAAAAGTGATCAGCCTTCACACTGTGGTATAACATTGTAACAATGGCTTGTGTTCAT
TTTCAGCTGACCTCATTGCATGTCGCAGTGTGTTGCATGGTTCTCCTGTAGAGTAGTTAT
AAGCCTGCAAGATGTGTTTGCCTTTTTTCAGACAGACTGAGAATTTTTGGAGATTCTGTG
CAGTTTTCACAGCTGATTTCATACGTGGATGATGATTTTGCATGGCACTTCTGGATTATG
AATATTTTCCTAACATCAAAAAAAAAAAAGGCTTGGCCGTGTGTGTTCCGAATCTGCATA
ACGTCTCTGTGTCGAGGCTATTGCTGTGTTGGTGAATGAAAGATAGCGGCCTTACGTTGT
GGTTtGCGGTTttTCTCCTTGTGTTCTTCCTCAGCTCAATATCCACGTTGG
>24-M1b
CTGAAAAAGTGATCAGCCTTCACACTGTGGTATAACATTGTAACAATGGCTTGTGTTCAT
TTCCAGCTGACCTCATTGCATGTCGCAGTGTGTTGCATGGTTCTCCTGTAGAGTAGTTAT
AAGCCTGCAAGATGTGTTTGCCTTTTTTCAGACAGACTGAGAATTTTTGGAGATTCTGTG
CAGTTTTCACAGCTGATTTCATACGTGGATGATGATTTTGCATGGCACTTCTGGATTATG
AATATTTTCCTAACATCAAAAAAAAAAA-GGCTTGGCCGTGTGTGTTCCGAATCTGCATA
ACGTCTCTGTGTCGAGGCTATTGCTGTGTTGGTGAATGAAAGATAGCGGCCTTACGTTGT
GGTTtGCGGTTttTCTCCTTGTGTTCTTCCTCAGCTCAATATCCACGTTGG
>24-M2a
CTGAAAAAGTGATCAGCCTTCACACTGTGGTATAACATTGTAACAATGGCTTGTGTTCAT
TTTCAGCTGACCTCATTGCATGTCGCAGTGTGTTGCATGGTTCTCCTGTAGAGTAGTTAT
AAGCCTGCAAGATGTGTTTGCCTTTTTTCAGACAGACTGAGAATTTTTGGAGATTCTGTG
CAGTTTTCACAGCTGATTTCATACGTGGATGATGATTTTGCATGGCACTTCTGGATTATG
AATATTTTCCTAACATCAAAAAAAAAAAAGGCTTGGCCGTGTGTGTTCCGAATCTGCATA
ACGTCTCTGTGTCGAGGCTATTGCTGTGTTGGTGAATGAAAGATAGCGGCCTTACGTTGT
GGTTTGCGGTTTTtCTCCTTGTGTTCTTCCTCAGCTCAATATCCACGTTGG
>24-M2b
CTGAAAAAGTGATCAGCCTTCACACTGTGGTATAACATTGTAACAATGGCTTGTGTTCAT
TTCCAGCTGACCTCATTGCATGTCGCAGTGTGTTGCATGGTTCTCCTGTAGAGTAGTTAT
AAGCCTGCAAGATGTGTTTGCCTTTTTTCAGACAGACTGAGAATTTTTGGAGATTCTGTG
CAGTTTTCACAGCTGATTTCATACGTGGATGATGATTTTGCATGGCACTTCTGGATTATG
AATATTTTCCTAACATCAAAAAAAAAAA-GGCTTGGCCGTGTGTGTTCCGAATCTGCATA
ACGTCTCTGTGTCGAGGCTATTGCTGTGTTGGTGAATGAAAGATAGCGGCCTTACGTTGT
GGTTTGCGGTTTTtCTCCTTGTGTTCTTCCTCAGCTCAATATCCACGTTGG
