# Supplementary material for: Range-Wide Sex-Chromosome Sequence Similarity Supports Occasional XY Recombination in European Tree Frogs (Hyla arborea)
Source: PLoS One. 2014 Jun 3;9(6):e97959. doi: 10.1371/journal.pone.0097959 (PMC4043726; doi:10.1371/journal.pone.0097959)
Supplement: Alignment S1 — Alignments of all three sequences markers (Ha-A103, Med15 and Smarcb1) are provided along with this paper as Supporting Information. (ZIP) [file pone.0097959.s002.zip › Ha-A103.fas]

>1-F2b_4cl no comment
ATGAATGGGCAAACTTTCCATAGACACACACCAACATCTTGTAAAAAGTATTTTCAGAGA
GTGGAAGCTGGTTTGACTCC-AAAGGAGTAACCATTTCCATACTATACCGTCTAGATGTA
ATGTGTAGATGTTCCCATACTTTTGTCCATATAGTGTATCTTAGACAAAACAAGACAAAT
GGAAACAA----------------------------------------------------
------------------------------------------------------------
------------------------------------------------------------
------------------------------------------------------------
------------------------------------------------------------
------------------------------------------------------------
------------------------------------------------------------
------------------------------------------------------------
-ATAGTGTATTCAGTTATGGAAGATTAGTGTCATCTTAACGAGGTCCGCAAATATTCATG
TGCTTGCCTCCAAAAACCCAATTCACACCCAAATCAGATTTTAAGTTGCAGAAATTTCTG
CAACAAGGCTGCTGCTTGTGAATTTACCAATACAAGCCATATATTCCCCCCACCCTCGTT
------ACACACACACACACACACACACACACACACCCCTTTACAACATCCCTTCTAAAC
CATAACTGCCACAGTAGCTTTAATCCATAGGTCCATAGTAATTTTAGACATGGTGATCAC
TGCACATTTCTAGGC
>1-F2a_4cl no comment
ATGAATGGGCAAACTTTCCATAGACACACACCAACATCTTGTAAAAAGTATTTTCAGAGA
GTGGAAGCTGGTTTGACTCC-AAAGGAGTAACCATTTCCATACTATACCGTCTAGATGTA
ATGTGTAGATGTTCCCATACTTTTGTCCATATAGTGTATCTTAGACAAAACAAGACAAAT
GGAAACAA----------------------------------------------------
------------------------------------------------------------
------------------------------------------------------------
------------------------------------------------------------
------------------------------------------------------------
------------------------------------------------------------
------------------------------------------------------------
------------------------------------------------------------
-ATAGTGTATTCAGTTATGGAAGATTAGTGTCATCTCAACGAGGTCCGCAAATATTCATG
TGCTTGCCTCCAAAAACCCAATTCACACCCAAATCAGATTTTAAGTTGCAGAAATTTCTG
CAACAAGGCTGCTGCTTGTGAATTTACCAATACAAGCCATATATTCCCCCCACCCTCGTT
--------------------ACACACACACACACACCCCTTTACAACATCCCTTCTAAAC
CATAACTGCCACAGTAGCTTTAATCCATAGGTCCATAGTAATTTTAGACATGGTGATCAC
TGCACATTTCTAGGC
>1-M4a_6cl no comment
ATGAATGGGCAAACTTTCCATAGACACACACCAACATCTTGTAAAAAGTATTTTCAGAGA
GTGGAAGCTGGTTTGACTCC-AAAGGAGTAACCATTTCCATACTATACCGTCTAGATGTA
ATGTGTAGATGTTCCCATACTTTTGTCCATATAGTGTATCTTAGACAAAACAAGACAAAT
GGAAACAA----------------------------------------------------
------------------------------------------------------------
------------------------------------------------------------
------------------------------------------------------------
------------------------------------------------------------
------------------------------------------------------------
------------------------------------------------------------
------------------------------------------------------------
-ATAGTGTATTCAGTTATGGAAGATTAGTGTCATCTC-----------------------
--------------AACCCAATTCACACCCAAATCAGATTTTAAGTTGCAGAAATTTCTG
CAACAAGGCTGCTGCTTGTGAATTTACCAATACAAGCCATATATTCCCCCCACCCTCGTT
----------------ACACACACACACACACACACCCCTTTACAACATCCCTTCTAAAC
CATAACTGCCACAGTAGCTTTAATCCATAGGTCCATAGTAATTTTAGACATGGTGATCAC
TGCACATTTCTAGGC
>1-M4b_2cl no comment
ATGAATGGGCAAACTTTCCATAGACACACACCAACATCTTGTAAAAAGTATTTTCAGAGA
GTGGAAGCTGGTTTGACTCC-AAAGGAGTAACCATTTCCATACTATACCGTCTAGATGTA
ATGTGTAGATGTTCCCATACTTTTGTCCATATAGTGTATCTTAGACAAAACAAGACAAAT
GGAAACAA----------------------------------------------------
------------------------------------------------------------
------------------------------------------------------------
------------------------------------------------------------
------------------------------------------------------------
------------------------------------------------------------
------------------------------------------------------------
------------------------------------------------------------
-ATAGTGTATTCAGTTATGGAAGATTAGTGTCATCTCAACGAGGTCCGCAAATATTCATG
TGCTTGCCTCCAAAAACCCAATTCACACCCAAATCAGATTTTAAGTTGCAGAAATTTCTG
CAACAAGGCTGCTGCTTGTGAATTTACCAATACAAGCCATATATTCCCCCCACCCTCGTT
------------------ACACACACACACACACACCCCTTTACAACATCCCTTCTAAAC
CATAACTGCCACAGTAGCTTTAATCCATAGGTCCATAGTAATTTTAGACATGGTGATCAC
TGCACATTTCTAGGC
>2-M1a_3cl_JF318144 Hyla arborea clone 90201xA103x3cl microsatellite HaA103 sequence
ATGAATGGGCAAACTTTCCATAGACACACACCAACATCTTGTAAAAAGTATTTTCAGAGA
GTGGAAGCTGGTTTGACTCC-AAAGGAGTAACCATTTCCATACTATACCGTCTAGATGTA
ATGTGTAGATGTTCCCATACTTTTGTCCATATAGTGTATCTTAGACAAAACAAGACAAAT
GGAAACAA----------------------------------------------------
------------------------------------------------------------
------------------------------------------------------------
------------------------------------------------------------
------------------------------------------------------------
------------------------------------------------------------
------------------------------------------------------------
------------------------------------------------------------
-ATAGTGTATTCAGTTATGGAAGATTAGTGTCATCTCAACGAGGTCCGCAAATATTCATG
TGCTTGCCTCCAAAAACCCAATTCACACCCAAATCAGATTTTAAGTTGCAGAAATTTCTG
CAACAAGGCTGCTGCTTGTGAATTTACCAATACAAGCCATATATTCCCCCCACCCTCGTT
------------------ACACACACACACACACACCCCTTTACAACATCCCTTCTAAAC
CATAACTGCCACAGTAGCTTTAATCCATAGGTCCATAGTAATTTTAGACATGGTGATCAC
TGCACATTTCTAGGC
>2-M1b_5cl_JF318145 no comment
ATGAATGGGCAAACTTTCCATAGACACACACCAACATCTTGTAAAAAGTATTTTCAGAGA
GTGGAAGCTGGTTTGACTCC-AAAGGAGTAACCATTTCCATACTATACCGTCTAGATGTA
ATGTGTAGATGTTCCCATACTTTTGTCCATATAGTGTATCTTAGACAAAACAAGACAAAT
GGAAACAA----------------------------------------------------
------------------------------------------------------------
------------------------------------------------------------
------------------------------------------------------------
------------------------------------------------------------
------------------------------------------------------------
------------------------------------------------------------
------------------------------------------------------------
-ATAGTGTATTCAGTTATGGAAGATTAGTGTCATCTCAACGAGGTCCGCAAATATTCATG
TGCTTGCCTCCAAAAACCCAATTCACACCCAAATCAGATTTTAAGTTGCAGAAATTTCTG
CAACAAGGCTGCTGCTTGTGAATTTACCAATACAAGCCATATATTCCCCCCACCCTCGTT
--------------------ACACACACACACACACCCCTTTACAACATCCCTTCTAAAC
CATAACTGCCACAGTAGCTTTAATCCATAGGTCCATAGTAATTTTAGACATGGTGATCAC
TGCACATTTCTAGGC
>3-M1a_5cl no comment
ATGAATGGGCAAACTTTCCATAGACACACACCAACATCTTGTAAAAAGTATTTTCAGAGA
GTGGAAGCTGGTTTGACTCC-AAAGGAGTAACCATTTCCATACTATACCGTCTAGATGTA
ATGTGTAGATGTTCCCATACTTTTGTCCATATAGTGTATCTTAGACAAAACAAGACAAAT
GGAAACAA----------------------------------------------------
------------------------------------------------------------
------------------------------------------------------------
------------------------------------------------------------
------------------------------------------------------------
------------------------------------------------------------
------------------------------------------------------------
------------------------------------------------------------
-ATAGTGTATTCAGTTATGGAAGATTAGTGTCATCTC-----------------------
--------------AACCCAATTCACACCCAAATCAGATTTTAAGTTGCAGAAATTTCTG
CAACAAGGCTGCTGCTTGTGAATTTACCAATACAAGCCATATATTCCCCCCACCCTCGTT
----------------ACACACACACACACACACACCCCTTTACAACATCCCTTCTAAAC
CATAACTGCCACAGTAGCTTTAATCCATAGGTCCATAGTAATTTTAGACATGGTGATCAC
TGCACATTTCTAGGC
>3-M1b_3cl no comment
ATGAATGGGCAAACTTTCCATAGACACACACCAACATCTTGTAAAAAGTATTTTCAGAGA
GTGGAAGCTGGTTTGACTCC-AAAGGAGTAACCATTTCCATACTATACCGTCTAGATGTA
ATGTGTAGATGTTCCCATACTTTTGTCCATATAGTGTATCTTAGACAAAACAAGACAAAT
GGAAACAA----------------------------------------------------
------------------------------------------------------------
------------------------------------------------------------
------------------------------------------------------------
------------------------------------------------------------
------------------------------------------------------------
------------------------------------------------------------
------------------------------------------------------------
-ATAGTGTATTCAGTTATGGAAGATTAGTGTCATCTC-----------------------
--------------AACCCAATTCACACCCAAATCAGATTTTAAGTTGCAGAAATTTCTG
CAACAAGGCTGCTGCTTGTGAATTTACCAATACAAGCCATATATTCCCCCCACCCTCGTT
------------------ACACACACACACACACACCCCTTTACAACATCCCTTCTAAAC
CATAACTGCCACAGTAGCTTTAATCCATAGGTCCATAGTAATTTTAGACATGGTGATCAC
TGCACATTTCTAGGC
>4-F1a_5cl no comment
ATGAATGGGCAAACTTTCCATAGACACACACCAACATCTTGTAAAAAGTATTTTCAGAGA
GTGGAAGCTGGTTTGACTCC-AAAGGAGTAACCATTTCCATACTATACCGTCTAGATGTA
ATGTGTAGATGTTCCCATACTTTTGTCCATATAGTGTATCTTAGACAAAACAAGACAAAT
GGAAACAA----------------------------------------------------
------------------------------------------------------------
------------------------------------------------------------
------------------------------------------------------------
------------------------------------------------------------
------------------------------------------------------------
------------------------------------------------------------
------------------------------------------------------------
-ATAGTGTATTCAGTTATGGAAGATTAGTGTCATCTCAACGAGGTCCGCAAATATTCATG
TGCTTGCCTCCAAAAACCCAATTCACACCCAAATCAGATTTTAAGTTGCAGAAATTTCTG
CAACAAGGCTGCTGCTTGTGAATTTACCAATACAAGCCATATATTCCCCCCACCCTCGTT
------------------ACACACACACACACACACCCCTTTACAACATCCCTTCTAAAC
CATAACTGCCACAGTAGCTTTAATCCATAGGTCCATAGTAATTTTAGACATGGTGATCAC
TGCACATTTCTAGGC
>4-F1b_3cl no comment
ATGAATGGGCAAACTTTCCATAGACACACACCAACATCTTGTAAAAAGTATTTTCAGAGA
GTGGAAGCTGGTTTGACTCC-AAAGGAGTAACCATTTCCATACTATACCGTCTAGATGTA
ATGTGTAGATGTTCCCATACTTTTGTCCATATAGTGTATCTTAGACAAAACAAGACAAAT
GGAAACAA----------------------------------------------------
------------------------------------------------------------
------------------------------------------------------------
------------------------------------------------------------
------------------------------------------------------------
------------------------------------------------------------
------------------------------------------------------------
------------------------------------------------------------
-ATAGTGTATTCAGTTATGGAAGATTAGTGTCATCTTAACGAGGTCCGCAAATATTCATG
TGCTTGCCTCCAAAAACCCAATTCACACCCAAATCAGATTTTAAGTTGCAGAAATTTCTG
CAACAAGGCTGCTGCTTGTGAATTTACCAATACAAGCCATATATTCCCCCCACCCTCGTT
--ACACACACACACACACACACACACACACACACACCCCTTTACAACATCCCTTCTAAAC
CATAACTGCCACAGTAGCTTTAATCCATAGGTCCATAATAATTTTAGACATGGTGATCAC
TGCACATTTCTAGGC
>5-M1ab_8cl no comment
ATGAATGGGCAAACTTTCCATAGACACACACCAACATCTTGTAAAAAGTATTTTCAGAGA
GTGGAAGCTGGTTTGACTCC-AAAGGAGTAACCATTTCCATACTATACCGTCTAGATGTA
ATGTGTAGATGTTCCCATACTTTTGTCCATATAGTGTATCTTAGACAAAACAAGACAAAT
GGAAACAA----------------------------------------------------
------------------------------------------------------------
------------------------------------------------------------
------------------------------------------------------------
------------------------------------------------------------
------------------------------------------------------------
------------------------------------------------------------
------------------------------------------------------------
-ATAGTGTATTCAGTTATGGAAGATTAGTGTCATCTCAACGAGGTCCGCAAATATTCATG
TGCTTGCCTCCAAAAACCCAATTCACACCCAAATCAGATTTTAAGTTGCAGAAATTTCTG
CAACAAGGCTGCTGCTTGTGAATTTACCAATACAAGCCATATATTCCCCCCACCCTCGTT
--------------------ACACACACACACACACCCCTTTACAACATCCCTTCTAAAC
CATAACTGCCACAGTAGCTTTAATCCATAGGTCCATAGTAATTTTAGACATGGTGATCAC
TGCACATTTCTAGGC
>6-F1ab_6cl no comment
ATGAATGGGCAAACTTTCCATAGACACACACCAACATCTTGTAAAAAGTATTTTCAGAGA
GTGGAAGCTGGTTTGACTCCAAAAGGAGTAACCATTTCCATACTATACCGTCTAGATGTA
ATGTGTAGATGTTCCCATACTTTTGTCCATATAGTGTATCTTAGACAAAACAAGACAAAT
GGAAACAA----------------------------------------------------
------------------------------------------------------------
------------------------------------------------------------
------------------------------------------------------------
------------------------------------------------------------
------------------------------------------------------------
------------------------------------------------------------
------------------------------------------------------------
-ATAGTGTATTCAGTTATGGAAGATTAGTGTCATCTTAACGAGGTCCGCAAATATTCATG
TGCTTGCCTCCAAAAACCCAATTCACACCCAAATCAGATTTTAAGTTGCAGAAATTTCTG
CAACAAGGCTGCTGCTTGTGAATTTACCAATACAAGCCATATATTCCCCCCACCCTCGTT
--------ACACACACACACACACACACACACACACCCCTTTACAACATCCCTTCTAAAC
CATAACTGCCACAGTAGCTTTAATCCATAGGTCCATAATAATTTTAGACATGGTGATCAC
TGCACATTTCTAGGC
>7-F1ab_8cl no comment
ATGAATGGGCAAACTTTCCATAGACACACACCAACATCTTGTAAAAAGTATTTTCAGAGA
GTGGAAGCTGGTTTGACTCC-AAAGGAGTAACCATTTCCATACTATACCGTCTAGATGTA
ATGTGTAGATGTTCCCATACTTTTGTCCATATAGTGTATCTTAGACAAAACAAGACAAAT
GGAAACAA----------------------------------------------------
------------------------------------------------------------
------------------------------------------------------------
------------------------------------------------------------
------------------------------------------------------------
------------------------------------------------------------
------------------------------------------------------------
------------------------------------------------------------
-ATAGTGTATTCAGTTATGGAAGATTAGTGTCATCTC-----------------------
--------------AACCCAATTCACACCCAAATCAGATTTTAAGTTGCAGAAATTTCTG
CAACAAGGCTGCTGCTTGTGAATTTACCAATACAAGCCATATATTCCCCCCACCCTCGTT
----------------ACACACACACACACACACACCCCTTTACAACATCCCTTCTAAAC
CATAACTGCCACAGTAGCTTTAATCCATAGGTCCATAGTAATTTTAGACATGGTGATCAC
TGCACATTTCTAGGC
>7-M1ab_8cl no comment
ATGAATGGGCAAACTTTCCATAGACACACACCAACATCTTGTAAAAAGTATTTTCAGAGA
GTGGAAGCTGGTTTGACTCC-AAAGGAGTAACCATTTCCATACTATACCGTCTAGATGTA
ATGTGTAGATGTTCCCATACTTTTGTCCATATAGTGTATCTTAGACAAAACAAGACAAAT
GGAAACAA----------------------------------------------------
------------------------------------------------------------
------------------------------------------------------------
------------------------------------------------------------
------------------------------------------------------------
------------------------------------------------------------
------------------------------------------------------------
------------------------------------------------------------
-ATAGTGTATTCAGTTATGGAAGATTAGTGTCATCTC-----------------------
--------------AACCCAATTCACACCCAAATCAGATTTTAAGTTGCAGAAATTTCTG
CAACAAGGCTGCTGCTTGTGAATTTACCAATACAAGCCATATATTCCCCCCACCCTCGTT
----------------ACACACACACACACACACACCCCTTTACAACATCCCTTCTAAAC
CATAACTGCCACAGTAGCTTTAATCCATAGGTCCATAGTAATTTTAGACATGGTGATCAC
TGCACATTTCTAGGC
>8-M2a_3cl no comment
ATGAATGGGCAAACTTTCCATAGACACACACCAACATCTTGTAAAAAGTATTTTCAGAGA
GTGGAAGCTGGTTTGACTCCAAAAGGAGTAACCATTTCCATACTATACCGTCTAGATGTA
ATGTGTAGATGTTCCCATACTTTTGTCCATATAGTGTATCTTAGACAAAACAAGACAAAT
GGAAACAA----------------------------------------------------
------------------------------------------------------------
------------------------------------------------------------
------------------------------------------------------------
------------------------------------------------------------
------------------------------------------------------------
------------------------------------------------------------
------------------------------------------------------------
-ATAGTGTATTCAGTTATGGAAGATTAGTGTCATCTTAACGAGGTCCGCAAATATTCATG
TGCTTGCCTCCAAAAACCCAATTCACACCCAAATCAGATTTTAAGTTGCAGAAATTTCTG
CAACAAGGCTGCTGCTTGTGAATTTACCAATACAAGCCATATATTCCCCCCACCCTCGTT
----------ACACACACACACACACACACACACACCCCTTTACAACATCCCTTCTAAAC
CATAACTGCCACAGTAGCTTTAATCCATAGGTCCATAATAATTTTAGACATGGTGATCAC
TGCACATTTCTAGGC
>8-M2b_5cl no comment
ATGAATGGGCAAACTTTCCATAGACACACACCAACATCTTGTAAAAAGTATTTTCAGAGA
GTGGAAGCTGGTTTGACTCCAAAAGGAGTAACCATTTCCATACTATACCGTCTAGATGTA
ATGTGTAGATGTTCCCATACTTTTGTCCATATAGTGTATCTTAGACAAAACAAGACAAAT
GGAAACAA----------------------------------------------------
------------------------------------------------------------
------------------------------------------------------------
------------------------------------------------------------
------------------------------------------------------------
------------------------------------------------------------
------------------------------------------------------------
------------------------------------------------------------
-ATAGTGTATTCAGTTATGGAAGATTAGTGTCATCTTAACGAGGTCCGCAAATATTCATG
TGCTTGCCTCCAAAAACCCAATTCACACCCAAATCAGATTTTAAGTTGCAGAAATTTCTG
CAACAAGGCTGCTGCTTGTGAATTTACCAATACAAGCCATATATTCCCCCCACCCTCGTT
--------ACACACACACACACACACACACACACACCCCTTTACAACATCCCTTCTAAAC
CATAACTGCCACAGTAGCTTTAATCCATAGGTCCATAATAATTTTAGACATGGTGATCAC
TGCACATTTCTAGGC
>9-F1ab_8cl no comment
ATGAATGGGCAAACTTTCCATAGACACACACCAACATCTTGTAAAAAGTATTTTCAGAGA
GTGGAAGCTGGTTTGACTCC-AAAGGAGTAACCATTTCCATACTATACCGTCTAGATGTA
ATGTGTAGATGTTCCCATACTTTTGTCCATATAGTGTATCTTAGACAAAACAAGACAAAT
GGAAACAA----------------------------------------------------
------------------------------------------------------------
------------------------------------------------------------
------------------------------------------------------------
------------------------------------------------------------
------------------------------------------------------------
------------------------------------------------------------
------------------------------------------------------------
-ATAGTGTATTCAGTTATGGAAGATTAGTGTCATCTC-----------------------
--------------AACCCAATTCACACCCAAATCAGATTTTAAGTTGCAGAAATTTCTG
CAACAAGGCTGCTGCTTGTGAATTTACCAATACAAGCCATATATTCCCCCCACCCTCGTT
----------------ACACACACACACACACACACCCCTTTACAACATCCCTTCTAAAC
CATAACTGCCACAGTAGCTTTAATCCATAGGTCCATAGTAATTTTAGACATGGTGATCAC
TGCACATTTCTAGGC
>9-M3ab_8cl no comment
ATGAATGGGCAAACTTTCCATAGACACACACCAACATCTTGTAAAAAGTATTTTCAGAGA
GTGGAAGCTGGTTTGACTCC-AAAGGAGTAACCATTTCCATACTATACCGTCTAGATGTA
ATGTGTAGATGTTCCCATACTTTTGTCCATATAGTGTATCTTAGACAAAACAAGACAAAT
GGAAACAA----------------------------------------------------
------------------------------------------------------------
------------------------------------------------------------
------------------------------------------------------------
------------------------------------------------------------
------------------------------------------------------------
------------------------------------------------------------
------------------------------------------------------------
-ATAGTGTATTCAGTTATGGAAGATTAGTGTCATCTC-----------------------
--------------AACCCAATTCACACCCAAATCAGATTTTAAGTTGCAGAAATTTCTG
CAACAAGGCTGCTGCTTGTGAATTTACCAATACAAGCCATATATTCCCCCCACCCTCGTT
----------------ACACACACACACACACACACCCCTTTACAACATCCCTTCTAAAC
CATAACTGCCACAGTAGCTTTAATCCATAGGTCCATAGTAATTTTAGACATGGTGATCAC
TGCACATTTCTAGGC
>12-M1a_3cl_JF318154 Hyla arborea clone HyKrkxA103x3cl microsatellite HaA103 sequence
ATGAATGGGCAAACTTTCCATAGACACACACCAACATCTTGTAAAAAGTATTTTCAGAGA
GTGGAAGCTGGTTTGACTCCAAAAGGAGTAACCATTTCCATACTATACCGTCTAGATGTA
ATGTGTAGATGTTCCCATACTTTTGTCCATATAGTGTATCTTAGACAAAACAAGACAAAT
GGAAACAA----------------------------------------------------
------------------------------------------------------------
------------------------------------------------------------
------------------------------------------------------------
------------------------------------------------------------
------------------------------------------------------------
------------------------------------------------------------
------------------------------------------------------------
-ATAGTGTATTCAGTTATGGAAGATTAGTGTCATCTTAACGAGGTCCGCAAATATTCATG
TGCTTGCCTCCAAAAACCCAATTCACACCCAAATCAGATTTTAAGTTGCAGAAATTTCTG
CAACAAGGCTGCTGCTTGTGAATTTACCAATACAAGCCATATATTCCCCCCACCCTCGTT
----ACACACACACACACACACACACACACACACACCCCTTTACAACATCCCTTCTGAAC
CATAACTGCCACAGTAGCTTTAATCCATAGGTCCATAATAATTTTAGACATGGTGATCAC
TGCACATTTCTAGGC
>12-M1b_4cl_JF318155 Hyla arborea clone HyKrkxA103x4cl microsatellite HaA103 sequence
ATGAATGGGCAAACTTTCCATAGACACACACCAACATCTTGTAAAAAGTATTTTCAGAGA
GTGGAAGCTGGTTTGACTCCAAAAGGAGTAACCATTTCCATACTATACCGTCTAGATGTA
ATGTGTAGATGTTCCCATACTTTTGTCCATATAGTGTATCTTAGACAAAACAAGACAAAT
GGAAACAA----------------------------------------------------
------------------------------------------------------------
------------------------------------------------------------
------------------------------------------------------------
------------------------------------------------------------
------------------------------------------------------------
------------------------------------------------------------
------------------------------------------------------------
-ATAGTGTATTCAGTTATGGAAGATTAGTGTCATCTTAACGAGGTCCGCAAATATTCATG
TGCTTGCCTCCAAAAACCCAATTCACACCCAAATCAGATTTTAAGTTGCAGAAATTTCTG
CAACAAGGCTGCTGCTTGTGAATTTACCAATACAAGCCATATATTCCCCCCACCCTCGTT
--ACACACACACACACACACACACACACACACACACCCCTTTACAACATCCCTTCTGAAC
CATAACTGCCACAGTAGCTTTAATCCATAGGTCCATAATAATTTTAGACATGGTGATCAC
TGCACATTTCTAGGC
>13-F2ab_7cl no comment
ATGAATGGGCAAACTTTCCATAGACACACACCAACATCTTGTAAAAAGTATTTTCAGAGA
GTGGAAGCTGGTTTGACTCC-AAAGGAGTAACCATTTCCATACTATACCGTCTAGATGTA
ATGTGTAGATGTTCCCATACTTTTGTCCATATAGTGTATCTTAGACAAAACAAGACAAAT
GGAAACAA----------------------------------------------------
------------------------------------------------------------
------------------------------------------------------------
------------------------------------------------------------
------------------------------------------------------------
------------------------------------------------------------
------------------------------------------------------------
------------------------------------------------------------
-ATAGTGTATTCAGTTATGGAAGATTAGTGTCATCTC-----------------------
--------------AACCCAATTCACACCCAAATCAGATTTTAAGTTGCAGAAATTTCTG
CAACAAGGCTGCTGCTTGTGAATTTACCAATACAAGCCATATATTCCCCCCACCCTCGTT
----------------ACACACACACACACACACACCCCTTTACAACATCCCTTCTAAAC
CATAACTGCCACAGTAGCTTTAATCCATAGGTCCATAGTAATTTTAGACATGGTGATCAC
TGCACATTTCTAGGC
>13-M2a_3cl no comment
ATGAATGGGCAAACTTTCCATAGACACACACCAACATCTTGTAAAAAGTATTTTCAGAGA
GTGGAAGCTGGTTTGACTCCAAAAGGAGTAACCATTTCCATACTATACCGTCTAGATGTA
ATGTGTAGATGTTCCCATACTTTTGTCCATATAGTGTATCTTAGACAAAACAAGACAAAT
GGAAACAA----------------------------------------------------
------------------------------------------------------------
------------------------------------------------------------
------------------------------------------------------------
------------------------------------------------------------
------------------------------------------------------------
------------------------------------------------------------
------------------------------------------------------------
-ATAGTGTATTCAGTTATGGAAGATTAGTGTCATCTTAACGAGGTCCGCAAATATTCATG
TGCTTGCCTCCAAAAACCCAATTCACACCCAAATCAGATTTTAAGTTGCAGAAATTTCTG
CAACAAGGCTGCTGCTTGTGAATTTACCAATACAAGCCATATATTCCCCCCACCCTCGTT
----ACACACACACACACACACACACACACACACACCCCTTTACAACATCCCTTCTGAAC
CATAACTGCCACAGTAGCTTTAATCCATAGGTCCATAATAATTTTAGACATGGTGATCAC
TGCACATTTCTAGGC
>13-M2b_3cl no comment
ATGAATGGGCAAACTTTCCATAGACACACACCAACATCTTGTAAAAAGTATTTTCAGAGA
GTGGAAGCTGGTTTGACTCCAAAAGGAGTAACCATTTCCATACTATACCGTCTAGATGTA
ATGTGTAGATGTTCCCATACTTTTGTCCATATAGTGTATCTTAGACAAAACAAGACAAAT
GGAAACAA----------------------------------------------------
------------------------------------------------------------
------------------------------------------------------------
------------------------------------------------------------
------------------------------------------------------------
------------------------------------------------------------
------------------------------------------------------------
------------------------------------------------------------
-ATAGTGTATTCAGTTATGGAAGATTAGTGTCATCTTAACGAGGTCCGCAAATATTCATG
TGCTTGCCTCCAAAAACCCAATTCACACCCAAATCAGATTTTAAGTTGCAGAAATTTCTG
CAACAAGGCTGCTGCTTGTGAATTTACCAATACAAGCCATATATTCCCCCCACCCTCGTT
--ACACACACACACACACACACACACACACACACACCCCTTTACAACATCCCTTCTGAAC
CATAACTGCCACAGTAGCTTTAATCCATAGGTCCATAATAATTTTAGACATGGTGATCAC
TGCACATTTCTAGGC
>14-F3a_6cl no comment
ATGAATGGGCAAACTTTCCATAGACACACACCAACATCTTGTAAAAAGTATTTTCAGAGA
GTGGAAGCTGGTTTGACTCC-AAAGGAGTAACCATTTCCATACTATACCGTCTAGATGTA
ATGTGTAGATGTTCCCATACTTTTGTCCATATAGTGTATCTTAGACAAAACAAGACAAAT
GGAAACAA----------------------------------------------------
------------------------------------------------------------
------------------------------------------------------------
------------------------------------------------------------
------------------------------------------------------------
------------------------------------------------------------
------------------------------------------------------------
------------------------------------------------------------
-ATAGTGTATTCAGTTATGGAAGATTAGTGTCATCTC-----------------------
--------------AACCCAATTCACACCCAAATCAGATTTTAAGTTGCAGAAATTTCTG
CAACAAGGCTGCTGCTTGTGAATTTACCAATACAAGCCATATATTCCCCCCACCCTCGTT
----------------ACACACACACACACACACACCCCTTTACAACATCCCTTCTAAAC
CATAACTGCCACAGTAGCTTTAATCCATAGGTCCATAGTAATTTTAGACATGGTGATCAC
TGCACATTTCTAGGC
>14-F3b_2cl no comment
ATGAATGGGCAAACTTTCCATAGACACACACCAACATCTTGTAAAAAGTATTTTCAGAGA
GTGGAAGCTGGTTTGACTCC-AAAGGAGTAACCATTTCCATACTATACCGTCTAGATGTA
ATGTGTAGATGTTCCCATACTTTTGTCCATATAGTGTATCTTAGACAAAACAAGACAAAT
GGAAACAA----------------------------------------------------
------------------------------------------------------------
------------------------------------------------------------
------------------------------------------------------------
------------------------------------------------------------
------------------------------------------------------------
------------------------------------------------------------
------------------------------------------------------------
-ATAGTGTATTCAGTTATGGAAGATTAGTGTCATCTC-----------------------
--------------AACCCAATTCACACCCAAATCAGATTTTAAGTTGCAGAAATTTCTG
CAACAAGGCTGCTGCTTGTGAATTTACCAATACAAGCCATATATT-CCCCCACCCTCGTT
------------------ACGCACACACACACACACCCCTTTACAACATCCCTTCTAAAC
CATAACTGCCACAGTAGCTTTAATCCATAGGTCCATAGTAATTTTAGACATGGTGATCAC
TGCACATTTCTAGGC
>14-M1ab_8cl no comment
ATGAATGGGCAAACTTTCCATAGACACACACCAACATCTTGTAAAAAGTATTTTCAGAGA
GTGGAAGCTGGTTTGACTCCAAAAGGAGTAACCATTTCCATACTATACCGTCTAGATGTA
ATGTGTAGATGTTCCCATACTTTTGTCCATATAGTGTATCTTAGACAAAACAAGACAAAT
GGAAACAA----------------------------------------------------
------------------------------------------------------------
------------------------------------------------------------
------------------------------------------------------------
------------------------------------------------------------
------------------------------------------------------------
------------------------------------------------------------
------------------------------------------------------------
-ATAGTGTATTCAGTTATGGAAGATTAGTGTCATCTTAACGAGGTCCGCAAATATTCATG
TGCTTGCCTCCAAAAACCCAATTCACACCCAAATCAGATTTTAAGTTGCAGAAATTTCTG
CAACAAGGCTGCTGCTTGTGAATTTACCAATACAAGCCATATATTCCCCCCACCCTCGTT
--------ACACACACACACACACACACACACACACCCCTTTACAACATCCCTTCTAAAC
CATAACTGCCACAGTAGCTTTAATCCATAGGTCCATAATAATTTTAGACATGGTGATCAC
TGCACATTTCTAGGC
>15-M1b_6cl no comment
ATGAATGGGCAAACTTTCCATAGACACACACCAACATCTTGTAAAAAGTATTTTCAGAGA
GTGGAAGCTGGTTTGACTCCAAAAGGAGTAACCATTTCCATACTATACCGTCTAGATGTA
ATGTGTAGATGTTCCCATACTTTTGTCCATATAGTGTATCTTAGACAAAACAAGACAAAT
GGAAACAA----------------------------------------------------
------------------------------------------------------------
------------------------------------------------------------
------------------------------------------------------------
------------------------------------------------------------
------------------------------------------------------------
------------------------------------------------------------
------------------------------------------------------------
-ATAGTGTATTCAGTTATGGAAGATTAGTGTCATCTTAACGAGGTCCGCAAATATTCATG
TGCTTGCCTCCAAAAACCCAATTCACACCCAAATCAGATTTTAAGTTGCAGAAATTTCTG
CAACAAGGCTGCTGCTTGTGAATTTACCAATACAAGCCATATATTCCCCCCACCCTCGTT
--------ACACACACACACACACACACACACACACCCCTTTACAACATCCCTTCTAAAC
CATAACTGCCACAGTAGCTTTAATCCATAGGTCCATAATAATTTTAGACATGGTGATCAC
TGCACATTTCTAGGC
>15-M1a_2cl no comment
ATGAATGGGCAAACTTTCCATAGACACACACCAACATCTTGTAAAAAGTATTTTCAGAGA
GTGGAAGCTGGTTTGACTCCAAAAGGAGTAACCATTTCCATACTATACCGTCTAGATGTA
ATGTGTAGATGTTCCCATACTTTTGTCCATATAGTGTATCTTAGACAAAACAAGACAAAT
GGAAACAA----------------------------------------------------
------------------------------------------------------------
------------------------------------------------------------
------------------------------------------------------------
------------------------------------------------------------
------------------------------------------------------------
------------------------------------------------------------
------------------------------------------------------------
-ATAGTGTATTCAGTTATGGAAGATTAGTGTCATCTTAACGAGGTCCGCAAATATTCATG
TGCTTGCCTCCAAAAACCCAATTCACACCCAAATCAGATTTTAAGTTGCAGAAATTTCTG
CAACAAGGCTGCTGCTTGTGAATTTACCAATACAAGCCATATATTCCCCCCACCCTCGTT
----------ACACACACACACACACACACACACACCCCTTTACAACATCCCTTCTAAAC
CATAACTGCCACAGTAGCTTTAATCCATAGGTCCATAATAATTTTAGACATGGTGATCAC
TGCACATTTCTAGGC
>15-M2b_2cl no comment
ATGAATGGGCAAACTTTCCATAGACACACACCAACATCTTGTAAAAAGTATTTTCAGAGA
GTGGAAGCTGGTTTGACTCCAAAAGGAGTAACCATTTCCATACTATACCGTCTAGATGTA
ATGTGTAGATGTTCCCATACTTTTGTCCATATAGTGTATCTTAGACAAAACAAGACAAAT
GGAAACAAATAGGCCCTCATTTACTAAGATTGGAGTGTAGGTTTCTTTGTGGGTTTTAAT
TCCCTACAATTTATTTTCCACGGTATTTACTAAGGTTTCCCTACAGTTTCCACTTTCCCT
ACACTTTGCTTTTTTTTACACATGCTCTGACCTGTAGGGTTTTCCTCAGCTCAAATCCAC
CACATTTTATGTGGAAACCTTAGTAAATATGTTGGGTTTTTGTGAAAATGTCGGGAACAC
GGCCCTTTTCTGAGACCACGCCCCCTTTTACCGGCGGCCACGCCCCTTTTTCGGGTTTTC
TTAGCAAAATGGAGAGTTAGTCGGGGTTTCTTCAATTTTGGCGCAAATTTTGGCGCAAAT
TCTGGCGCAGACAGAATTTGTGGCGCAGATTCTGGCGCAGACAGAATTTCTGGCGCAATG
CGACAGAATCTGGCGCACAACCCGACAAAACATGTCGGGTTTGCAATAGTAAATGAGGGC
CATAGTGTATTCAGTTATGGAAGATTAGTGTCATCTCAACGAGGTCCGCAAATATTCATG
TGCTTGCCTCCAAAAACCCAATTCACACCCAAATCAGATTTTAAGTTGCAGAAATTTCTG
CAACAAGGCTGCTGCTTGTGAATTTACCAATACAAGCCATATATTCCCCCCACCCTCGTT
--------------------ACACACACACACACACCCCTTTACAACATCCCTTCTAAAC
CATAACTGCCACAGTAGCTTTAATCCATAGGTCCATAGTAATTTTAGACATGGTGATCAC
TGCACATTTCTAGGC
>15-M2a_6cl no comment
ATGAATGGGCAAACTTTCCATAGACACACACCAACATCTTGTAAAAAGTATTTTCAGAGA
GTGGAAGCTGGTTTGACTCCAAAAGGAGTAACCATTTCCATACTATACCGTCTAGATGTA
ATGTGTAGATGTTCCCATACTTTTGTCCATATAGTGTATCTTAGACAAAACAAGACAAAT
GGAAACAAATAGGCCCTCATTTACTAAGATTGGAGTGTAGGTTTCTTTGTGGGTTTTAAT
TCCCTACAATTTATTTTCCACGGTATTTACTAAGGTTTCCCTACAGTTTCCACTTTCCCT
ACACTTTGCTTTTTTTTACACATGCTCTGACCTGTAGGGTTTTCCTCAGCTCAAATCCAC
CACATTTTATGTGGAAACCTTAGTAAATATGTTGGGTTTTTGTGAAAATGTCGGGAACAC
GGCCCTTTTCTGAGACCACGCCCCCTTTTACCGGCGGCCACGCCCCTTTTTCGGGTTTTC
TTAGCAAAATGGAGAGTTAGTCGGGGTTTCTTCAATTTTGGCGCAAATTTTGGCGCAAAT
TCTGGCGCAGACAGAATTTGTGGCGCAGATTCTGGCGCAGACAGAATTTCTGGCGCAATG
CGACAGAATCTGGCGCACAACCCGACAAAACATGTCGGGTTTGCAATAGTAAATGAGGGC
CATAGTGTATTCAGTTATGGAAGATTAGTGTCATCTCAACGAGGTCCGCAAATATTCATG
TGCTTGCCTCCAAAAACCCAATTCACACCCAAATCAGATTTTAAGTTGCAGAAATTTCTG
CAACAAGGCTGCTGCTTGTGAATTTACCAATACAAGCCATATATTCCCCCCACCCTCGTT
------------------ACACACACACACACACACCCCTTTACAACATCCCTTCTAAAC
CATAACTGCCACAGTAGCTTTAATCCATAGGTCCATAGTAATTTTAGACATGGTGATCAC
TGCACATTTCTAGGC
>16-F4b_3cl no comment
ATGAATGGGCAAACTTTCCATAGACACACACCAACATCTTGTAAAAAGTATTTTCAGAGA
GTGGAAGCTGGTTTGACTCC-AAAGGAGTAACCATTTCCATACTATACCGTCTAGATGTA
ATGTGTAGATGTTCCCATACTTTTGTCCATATAGTGTATCTTAGACAAAACAAGACAAAT
GGAAACAA----------------------------------------------------
------------------------------------------------------------
------------------------------------------------------------
------------------------------------------------------------
------------------------------------------------------------
------------------------------------------------------------
------------------------------------------------------------
------------------------------------------------------------
-ATAGTGTATTCAGTTATGGAAGATTAGTGTCATCTC-----------------------
--------------AACCCAATTCACACCCAAATCAGATTTTAAGTTGCAGAAATTTCTG
CAACAAGGCTGCTGCTTGTGAATTTACCAATACAAGCCATATATTCCCCCCACCCTCGTT
------------------ACACACACACACACACACCCCTTTACAACATCCCTTCTAAAC
CATAACTGCCACAGTAGCTTTAATCCATAGGTCCATAGTAATTTTAGACATGGTGATCAC
TGCACATTTCTAGGC
>16-F4a_5cl no comment
ATGAATGGGCAAACTTTCCATAGACACACACCAACATCTTGTAAAAAGTATTTTCAGAGA
GTGGAAGCTGGTTTGACTCC-AAAGGAGTAACCATTTCCATACTATACCGTCTAGATGTA
ATGTGTAGATGTTCCCATACTTTTGTCCATATAGTGTATCTTAGACAAAACAAGACAAAT
GGAAACAA----------------------------------------------------
------------------------------------------------------------
------------------------------------------------------------
------------------------------------------------------------
------------------------------------------------------------
------------------------------------------------------------
------------------------------------------------------------
------------------------------------------------------------
-ATAGTGTATTCAGTTATGGAAGATTAGTGTCATCTC-----------------------
--------------AACCCAATTCACACCCAAATCAGATTTTAAGTTGCAGAAATTTCTG
CAACAAGGCTGCTGCTTGTGAATTTACCAATACAAGCCATATATTCCCCCCACCCTCGTT
----------------ACACACACACACACACACACCCCTTTACAACATCCCTTCTAAAC
CATAACTGCCACAGTAGCTTTAATCCATAGGTCCATAGTAATTTTAGACATGGTGATCAC
TGCACATTTCTAGGC
>16-F5ab_7cl no comment
ATGAATGGGCAAACTTTCCATAGACACACACCAACATCTTGTAAAAAGTATTTTCAGAGA
GTGGAAGCTGGTTTGACTCCAAAAGGAGTAACCATTTCCATACTATACCGTCTAGATGTA
ATGTGTAGATGTTCCCATACTTTTGTCCATATAGTGTATCTTAGACAAAACAAGACAAAT
GGAAACAA----------------------------------------------------
------------------------------------------------------------
------------------------------------------------------------
------------------------------------------------------------
------------------------------------------------------------
------------------------------------------------------------
------------------------------------------------------------
------------------------------------------------------------
-ATAGTGTATTCAGTTATGGAAGATTAGTGTCATCTTAACGAGGTCCGCAAATATTCATG
TGCTTGCCTCCAAAAACCCAATTCACACCCAAATCAGATTTTAAGTTGCAGAAATTTCTG
CAACAAGGCTGCTGCTTGTGAATTTACCAATACAAGCCATATATTCCCCCCACCCTCGTT
--------ACACACACACACACACACACACACACACCCCTTTACAACATCCCTTCTAAAC
CATAACTGCCACAGTAGCTTTAATCCATAGGTCCATAATAATTTTAGACATGGTGATCAC
TGCACATTTCTAGGC
>16-M1b_3cl no comment
ATGAATGGGCAAACTTTCCATAGACACACACCAACATCTTGTAAAAAGTATTTTCAGAGA
GTGGAAGCTGGTTTGACTCC-AAAGGAGTAACCATTTCCATACTATACCGTCTAGATGTA
ATGTGTAGATGTTCCCATACTTTTGTCCATATAGTGTATCTTAGACAAAACAAGACAAAT
GGAAACAA----------------------------------------------------
------------------------------------------------------------
------------------------------------------------------------
------------------------------------------------------------
------------------------------------------------------------
------------------------------------------------------------
------------------------------------------------------------
------------------------------------------------------------
-ATAGTGTATTCAGTTATGGAAGATTAGTGTCATCTTAACGAGGTCCGCAAATATTCATG
TGCTTGCCTCCAAAAACCCAATTCACACCCAAATCAGATTTTAAGTTGCAGAAATTTCTG
CAACAAGGCTGCTGCTTGTGAATTTACCAATACAAGCCATATATTCCCCCCACCCTCGTT
--------ACACACACACACACACACACACACACACCCCTTTACAACATCCCTTCTAAAC
CATAACTGCCACAGTAGCTTTAATCCATAGGTCCATAATAATTTTAGACATGGTGATCAC
TGCACATTTCTAGGC
>16-M1a_4cl no comment
ATGAATGGGCAAACTTTCCATAGACACACACCAACATCTTGTAAAAAGTATTTTCAGAGA
GTGGAAGCTGGTTTGACTCC-AAAGGAGTAACCATTTCCATACTATACCGTCTAGATGTA
ATGTGTAGATGTTCCCATACTTTTGTCCATATAGTGTATCTTAGACAAAACAAGACAAAT
GGAAACAA----------------------------------------------------
------------------------------------------------------------
------------------------------------------------------------
------------------------------------------------------------
------------------------------------------------------------
------------------------------------------------------------
------------------------------------------------------------
------------------------------------------------------------
-ATAGTGTATTCAGTTATGGAAGATTAGTGTCATCTC-----------------------
--------------AACCCAATTCACACCCAAATCAGATTTTAAGTTGCAGAAATTTCTG
CAACAAGGCTGCTGCTTGTGAATTTACCAATACAAGCCATATATTCCCCCCACCCTCGTT
------------------ACACACACACACACACACCCCTTTACAACATCCCTTCTAAAC
CATAACTGCCACAGTAGCTTTAATCCATAGGTCCATAGTAATTTTAGACATGGTGATCAC
TGCACATTTCTAGGC
>18-F1ab_8cl no comment
ATGAATGGGCAAACTTTCCATAGACACACACCAACATCTTGTAAAAAGTATTTTCAGAGA
GTGGAAGCTGGTTTGACTCC-AAAGGAGTAACCATTTCCATACTATACCGTCTAGATGTA
ATGTGTAGATGTTCCCATACTTTTGTCCATATAGTGTATCTTAGACAAAACAAGACAAAT
GGAAACAA----------------------------------------------------
------------------------------------------------------------
------------------------------------------------------------
------------------------------------------------------------
------------------------------------------------------------
------------------------------------------------------------
------------------------------------------------------------
------------------------------------------------------------
-ATAGTGTATTCAGTTATGGAAGATTAGTGTCATCTC-----------------------
--------------AACCCAATTCACACCCAAATCAGATTTTAAGTTGCAGAAATTTCTG
CAACAAGGCTGCTGCTTGTGAATTTACCAATACAAGCCATATATTCCCCCCACCCTCGTT
----------------ACACACACACACACACACACCCCTTTACAACATCCCTTCTAAAC
CATAACTGCCACAGTAGCTTTAATCCATAGGTCCATAGTAATTTTAGACATGGTGATCAC
TGCACATTTCTAGGC
>18-M1ab_8cl no comment
ATGAATGGGCAAACTTTCCATAGACACACACCAACATCTTGTAAAAAGTATTTTCAGAGA
GTGGAAGCTGGTTTGACTCCAAAAGGAGTAACCATTTCCATACTATACCGTCTAGATGTA
ATGTGTAGATGTTCCCATACTTTTGTCCATATAGTGTATCTTAGACAAAACAAGACAAAT
GGAAACAAATAGGCCCTCATTTACTAAGATTGGAGTGTAGGTTTCTTTGTGGGTTTTAAT
TCCCTACAATTTATTTTCCACGGTATTTACTAAGGTTTCCCTACAGTTTCCACTTTCCCT
ACACTTTGCTTTTTTTTACACATGCTCTGACCTGTAGGGTTTTCCTCAGCTCAAATCCAC
CACATTTTATGTGGAAACCTTAGTAAATATGTTGGGTTTTTGTGAAAATGTCGGGAACAC
GGCCCTTTTCTGAGACCACGCCCCCTTTTACCGGCGGCCACGCCCCTTTTTCGGGTTTTC
TTAGCAAAATGGAGAGTTAGTCGGGGTTTCTTCAATTTTGGCGCAAATTTTGGCGCAAAT
TCTGGCGCAGACAGAATTTGTGGCGCAGATTCTGGCGCAGACAGAATTTCTGGCGCAATG
CGACAGAATCTGGCGCACAACCCGACAAAACATGTCGGGTTTGCAATAGTAAATGAGGGC
CATAGTGTATTCAGTTATGGAAGATTAGTGTCATCTCAACGAGGTCCGCAAATATTCATG
TGCTTGCCTCCAAAAACCCAATTCACACCCAAATCAGATTTTAAGTTGCAGAAATTTCTG
CAACAAGGCTGCTGCTTGTGAATTTACCAATACAAGCCATATATTCCCCCCACCCTCGTT
------------------ACACACACACACACACACCCCTTTACAACATCCCTTCTAAAC
CATAACTGCCACAGTAGCTTTAATCCATAGGTCCATAGTAATTTTAGACATGGTGATCAC
TGCACATTTCTAGGC
>18-M2a_6cl no comment
ATGAATGGGCAAACTTTCCATAGACACACACCAACATCTTGTAAAAAGTATTTTCAGAGA
GTGGAAGCTGGTTTGACTCC-AAAGGAGTAACCATTTCCATACTATACCGTCTAGATGTA
ATGTGTAGATGTTCCCATACTTTTGTCCATATAGTGTATCTTAGACAAAACAAGACAAAT
GGAAACAA----------------------------------------------------
------------------------------------------------------------
------------------------------------------------------------
------------------------------------------------------------
------------------------------------------------------------
------------------------------------------------------------
------------------------------------------------------------
------------------------------------------------------------
-ATAGTGTATTCAGTTATGGAAGATTAGTGTCATCTC-----------------------
--------------AACCCAATTCACACCCAAATCAGATTTTAAGTTGCAGAAATTTCTG
CAACAAGGCTGCTGCTTGTGAATTTACCAATACAAGCCATATATTCCCCCCACCCTCGTT
----------------ACACACACACACACACACACCCCTTTACAACATCCCTTCTAAAC
CATAACTGCCACAGTAGCTTTAATCCATAGGTCCATAGTAATTTTAGACATGGTGATCAC
TGCACATTTCTAGGC
>18-M2b_2cl no comment
ATGAATGGGCAAACTTTCCATAGACACACACCAACATCTTGTAAAAAGTATTTTCAGAGA
GTGGAAGCTGGTTTGACTCC-AAAGGAGTAACCATTTCCATACTATACCGTCTAGATGTA
ATGTGTAGATGTTCCCATACTTTTGTCCATATAGTGTATCTTAGACAAAACAAGACAAAT
GGAAACAA----------------------------------------------------
------------------------------------------------------------
------------------------------------------------------------
------------------------------------------------------------
------------------------------------------------------------
------------------------------------------------------------
------------------------------------------------------------
------------------------------------------------------------
-ATAGTGTATTCAGTTATGGAAGATTAGTGTCATCTC-----------------------
--------------AACCCAATTCACACCCAAATCAGATTTTAAGTTGCAGAAATTTCTG
CAACAAGGCTGCTGCTTGTGAATTTACCAATACAAGCCATATATTCCCCCCACCCTCGTT
------------------ACACACACACACACACACCCCTTTACAACATCCCTTCTAAAC
CATAACTGCCACAGTAGCTTTAATCCATAGGTCCATAGTAATTTTAGACATGGTGATCAC
TGCACATTTCTAGGC
>19-F1b_3cl
ATGAATGGGCAAACTTTCCATAGACACACACCAACATCTTGTAAAAAGTATTTTCAGAGA
GTGGAAGCTGGTTTGACTCC-AAAGGAGTAACCATTTCCATACTATACCGTCTAGATGTA
ATGTGTAGATGTTCCCATACTTTTGTCCATATAGTGTATCTTAGACAAAACAAGACAAAT
GGAAACAA----------------------------------------------------
------------------------------------------------------------
------------------------------------------------------------
------------------------------------------------------------
------------------------------------------------------------
------------------------------------------------------------
------------------------------------------------------------
------------------------------------------------------------
-ATAGTGTATTCAGTTATGGAAGATTAGTGTCATCTC-----------------------
--------------AACCCAATTCACACCCAAATCAGATTTTAAGTTGCAGAAATTTCTG
CAACAAGGCTGCTGCTTGTGAATTTACCAATACAAGCCATATATTCCCCCCACCCTCGTT
------------------ACACACACACACACACACCCCTTTACAACATCCCTTCTAAAC
CATAACTGCCACAGTAGCTTTAATCCATAGGTCCATAGTAATTTTAGACATGGTGATCAC
TGCACATTTCTAGGC
>19-F1a_5cl
ATGAATGGGCAAACTTTCCATAGACACACACCAACATCTTGTAAAAAGTATTTTCAGAGA
GTGGAAGCTGGTTTGACTCC-AAAGGAGTAACCATTTCCATACTATACCGTCTAGATGTA
ATGTGTAGATGTTCCCATACTTTTGTCCATATAGTGTATCTTAGACAAAACAAGACAAAT
GGAAACAA----------------------------------------------------
------------------------------------------------------------
------------------------------------------------------------
------------------------------------------------------------
------------------------------------------------------------
------------------------------------------------------------
------------------------------------------------------------
------------------------------------------------------------
-ATAGTGTATTCAGTTATGGAAGATTAGTGTCATCTC-----------------------
--------------AACCCAATTCACACCCAAATCAGATTTTAAGTTGCAGAAATTTCTG
CAACAAGGCTGCTGCTTGTGAATTTACCAATACAAGCCATATATTCCCCCCACCCTCGTT
----------------ACACACACACACACACACACCCCTTTACAACATCCCTTCTAAAC
CATAACTGCCACAGTAGCTTTAATCCATAGGTCCATAGTAATTTTAGACATGGTGATCAC
TGCACATTTCTAGGC
>19-M2ab_7cl no comment
ATGAATGGGCAAACTTTCCATAGACACACACCAACATCTTGTAAAAAGTATTTTCAGAGA
GTGGAAGCTGGTTTGACTCCAAAAGGAGTAACCATTTCCATACTATACCGTCTAGATGTA
ATGTGTAGATGTTCCCATACTTTTGTCCATATAGTGTATCTTAGACAAAACAAGACAAAT
GGAAACAA----------------------------------------------------
------------------------------------------------------------
------------------------------------------------------------
------------------------------------------------------------
------------------------------------------------------------
------------------------------------------------------------
------------------------------------------------------------
------------------------------------------------------------
-ATAGTGTATTCAGTTATGGAAGATTAGTGTCATCTTAACGAGGTCCGCAAATATTCATG
TGCTTGCCTCCAAAAACCCAATTCACACCCAAATCAGATTTTAAGTTGCAGAAATTTCTG
CAACAAGGCTGCTGCTTGTGAATTTACCAATACAAGCCATATATTCCCCCCACCCTCGTT
--------ACACACACACACACACACACACACACACCCCTTTACAACATCCCTTCTAAAC
CATAACTGCCACAGTAGCTTTAATCCATAGGTCCATAATAATTTTAGACATGGTGATCAC
TGCACATTTCTAGGC
>19-M3ab_7cl no comment
ATGAATGGGCAAACTTTCCATAGACACACACCAACATCTTGTAAAAAGTATTTTCAGAGA
GTGGAAGCTGGTTTGACTCC-AAAGGAGTAACCATTTCCATACTATACCGTCTAGATGTA
ATGTGTAGATGTTCCCATACTTTTGTCCATATAGTGTATCTTAGACAAAACAAGACAAAT
GGAAACAA----------------------------------------------------
------------------------------------------------------------
------------------------------------------------------------
------------------------------------------------------------
------------------------------------------------------------
------------------------------------------------------------
------------------------------------------------------------
------------------------------------------------------------
-ATAGTGTATTCAGTTATGGAAGATTAGTGTCATCTC-----------------------
--------------AACCCAATTCACACCCAAATCAGATTTTAAGTTGCAGAAATTTCTG
CAACAAGGCTGCTGCTTGTGAATTTACCAATACAAGCCATATATTCCCCCCACCCTCGTT
----------------ACACACACACACACACACACCCCTTTACAACATCCCTTCTAAAC
CATAACTGCCACAGTAGCTTTAATCCATAGGTCCATAGTAATTTTAGACATGGTGATCAC
TGCACATTTCTAGGC
>20-M1ab_8cl no comment
ATGAATGGGCAAACTTTCCATAGACACACACCAACATCTTGTAAAAAGTATTTTCAGAGA
GTGGAAGCTGGTTTGACTCC-AAAGGAGTAACCATTTCCATACTATACCGTCTAGATGTA
ATGTGTAGATGTTCCCATACTTTTGTCCATATAGTGTATCTTAGACAAAACAAGACAAAT
GGAAACAA----------------------------------------------------
------------------------------------------------------------
------------------------------------------------------------
------------------------------------------------------------
------------------------------------------------------------
------------------------------------------------------------
------------------------------------------------------------
------------------------------------------------------------
-ATAGTGTATTCAGTTATGGAAGATTAGTGTCATCTC-----------------------
--------------AACCCAATTCACACCCAAATCAGATTTTAAGTTGCAGAAATTTCTG
CAACAAGGCTGCTGCTTGTGAATTTACCAATACAAGCCATATATTCCCCCCACCCTCGTT
----------------ACACACACACACACACACACCCCTTTACAACATCCCTTCTAAAC
CATAACTGCCACAGTAGCTTTAATCCATAGGTCCATAGTAATTTTAGACATGGTGATCAC
TGCACATTTCTAGGC
>23-M1a_7cl no comment
ATGAATGGGCAAACTTTCCATAGACACACACCAACATCTTGTAAAAAGTATTTTCAGAGA
GTGGAAGCTGGTTTGACTCC-AAAGGAGTAACCATTTCCATACTATACCGTCTAGATGTA
ATGTGTAGATGTTCCCATACTTTTGTCCATATAGTGTATCTTAGACAAAACAAGACAAAT
GGAAACAA----------------------------------------------------
------------------------------------------------------------
------------------------------------------------------------
------------------------------------------------------------
------------------------------------------------------------
------------------------------------------------------------
------------------------------------------------------------
------------------------------------------------------------
-ATAGTGTATTCAGTTATGGAAGATTAGTGTCATCTC-----------------------
--------------AACCCAATTCACACCCAAATCAGATTTTAAGTTGCAGAAATTTCTG
CAACAAGGCTGCTGCTTGTGAATTTACCAATACAAGCCATATATTCCCCCCACCCTCGTT
----------------ACACACACACACACACACACCCCTTTACAACATCCCTTCTAAAC
CATAACTGCCACAGTAGCTTTAATCCATAGGTCCATAGTAATTTTAGACATGGTGATCAC
TGCACATTTCTAGGC
>23-M1b_1cl no comment
ATGAATGGGCAAACTTTCCATAGACACACACCAACATCTTGTAAAAAGTATTTTCAGAGA
GTGGAAGCTGGTTTGACTCCAAAAGGAGTAACCATTTCCATACTATACCGTCTAGATGTA
ATGTGTAGATGTTCCCATACTTTTGTCCATATAGTGTATCTTAGACAAAACAAGACAAAT
GGAAACAA----------------------------------------------------
------------------------------------------------------------
------------------------------------------------------------
------------------------------------------------------------
------------------------------------------------------------
------------------------------------------------------------
------------------------------------------------------------
------------------------------------------------------------
-ATAGTGTATTCAGTTATGGAAGATTAGTGTCATCTTAACGAGGTCCGCAAATATTCATG
TGCTTGCCTCCAAAAACCCAATTCACACCCAAATCAGATTTTAAGTTGCAGAAATTTCTG
CAACAAGGCTGCTGCTTGTGAATTTACCAATACAAGCCATATATTCCCCCCACCCTCGTT
ACACACACACACACACACACACACACACACACACACCCCTTTACAACATCCCTTCTGAAC
CATAACTGCCACAGTAGCTTTAATCCATAGGTCCATAATAATTTTAGACATGGTGATCAC
TGCACATTTCTAGGC
>25-M1ab_12cl_JF318146 Hyla arborea clone Abrx555xA103x12cl microsatellite HaA103 sequence
ATGAATGGGCAAACTTTCCATAGACACACACCAACATCTTGTAAAAAGTATTTTCAGAGA
GTGGAAGCTGGTTTGACTCCAAAAGGAGTAACCATTTCCATACTATACCGTCTAGATGTA
ATGTGTAGATGTTCCCATACTTTTGTCCATATAGTGTATCTTAGACAAAACAAGACAAAT
GGAAACAA----------------------------------------------------
------------------------------------------------------------
------------------------------------------------------------
------------------------------------------------------------
------------------------------------------------------------
------------------------------------------------------------
------------------------------------------------------------
------------------------------------------------------------
-ATAGTGTATTCAGTTATGGAAGATTAGTGTCATCTTAACGAGGTCCGCAAATATTCATG
TGCTTGCCTCCAAAAACCCAATTCACACCCAAATCAGATTTTAAGTTGCAGAAATTTCTG
CAACAAGGCTGCTGCTTGTGAATTTACCAATACAAGCCATATATTCCCCCCACCCTCGTT
--ACACACACACACACACACACACACACACACACACCCCTTTACAACATCCCTTCTGAAC
CATAACTGCCACAGTAGCTTTAATCCATAGGTCCATAATAATTTTAGACATGGTGATCAC
TGCACATTTCTAGGC
>25-M2ab_12cl_JF318147 Hyla arborea clone Abrx580xA103x12cl microsatellite HaA103 sequence
ATGAATGGGCAAACTTTCCATAGACACACACCAACATCTTGTAAAAAGTATTTTCAGAGA
GTGGAAGCTGGTTTGACTCCAAAAGGAGTAACCATTTCCATACTATACCGTCTAGATGTA
ATGTGTAGATGTTCCCATACTTTTGTCCATATAGTGTATCTTAGACAAAACAAGACAAAT
GGAAACAA----------------------------------------------------
------------------------------------------------------------
------------------------------------------------------------
------------------------------------------------------------
------------------------------------------------------------
------------------------------------------------------------
------------------------------------------------------------
------------------------------------------------------------
-ATAGTGTATTCAGTTATGGAAGATTAGTGTCATCTTAACGAGGTCCGCAAATATTCATG
TGCTTGCCTCCAAAAACCCAATTCACACCCAAATCAGATTTTAAGTTGCAGAAATTTCTG
CAACAAGGCTGCTGCTTGTGAATTTACCAATACAAGCCATATATTCCCCCCACCCTCGTT
--ACACACACACACACACACACACACACACACACACCCCTTTACAACATCCCTTCTGAAC
CATAACTGCCACAGTAGCTTTAATCCATAGGTCCATAATAATTTTAGACATGGTGATCAC
TGCACATTTCTAGGC
>25-F3a_2cl_JF318156 Hyla arborea clone Abrx603FxA103x2cl microsatellite HaA103 sequence
ATGAATGGGCAAACTTTCCATAGACACACACCAACATTTTGTAAAAAGTATTTTCAGAGA
GTGGAAGCTGGTTTGACTCCAAAAGGAGTAACCATTTCCATACTATACCGTCTAGATGTA
ATGTGTAGATGTTCCCATACTTTTGTCCATATAGTGTATCTTAGACAAAACAAGACAAAT
GGAAACAA----------------------------------------------------
------------------------------------------------------------
------------------------------------------------------------
------------------------------------------------------------
------------------------------------------------------------
------------------------------------------------------------
------------------------------------------------------------
------------------------------------------------------------
-ATAGTGTATTCAGTTATGGAAGATTAGTGTCATCTTAACGAGGTCCGCAAATATTCATG
TGCTTGCCTCCAAAAACCCAATTCACACCCAAATCAGATTTTAAGTTGCAGAAATTTCTG
CAACAAGGCTGCTGCTTGTGAATTTACCAATACAAGCCATATATTCCCCCCACCCTCGTT
--------ACACACACACACACACACACACACACACCCCTTTACAACATCCCTTCTGAAC
CATAACTGCCACAGTAGCTTTAATCCATAGGTCCATAATAATTTTAGACATGGTGATCAC
TGCACATTTCTAGGC
>25-F3b_6cl_JF318157l Hyla arborea clone Abrx603FxA103x6cl microsatellite HaA103 sequence
ATGAATGGGCAAACTTTCCATAGACACACACCAACATCTTGTAAAAAGTATTTTCAGAGA
GTGGAAGCTGGTTTGACTCCAAAAGGAGTAACCATTTCCATACTATACCGTCTAGATGTA
ATGTGTAGATGTTCCCATACTTTTGTCCATATAGTGTATCTTAGACAAAACAAGACAAAT
GGAAACAA----------------------------------------------------
------------------------------------------------------------
------------------------------------------------------------
------------------------------------------------------------
------------------------------------------------------------
------------------------------------------------------------
------------------------------------------------------------
------------------------------------------------------------
-ATAGTGTATTCAGTTATGGAAGATTAGTGTCATCTTAACGAGGTCCGCAAATATTCATG
TGCTTGCCTCCAAAAACCCAATTCACACCCAAATCAGATTTTAAGTTGCAGAAATTTCTG
CAACAAGGCTGCTGCTTGTGAATTTACCAATACAAGCCATATATTCCCCCCACCCTCGTT
--ACACACACACACACACACACACACACACACACACCCCTTTACAACATCCCTTCTGAAC
CATAACTGCCACAGTAGCTTTAATCCATAGGTCCATAATAATTTTAGACATGGTGATCAC
TGCACATTTCTAGGC
